# Supplementary material for: The human gut chemical landscape predicts microbe-mediated biotransformation of foods and drugs
Source: eLife. 2019 Jun 11;8:e42866. doi: 10.7554/eLife.42866 (PMC6559788; doi:10.7554/eLife.42866)
Supplement: Figure 6—source data 1. [file elife-42866-fig6-data1.csv]

cpdID:ID	name	type	:Label	SMILES	InchKey	Kingdom	Superclass	Class	Subclass	Parent_Level_1	Parent_Level_2	Parent_Level_3	Parent_Level_4	Parent_Level_5	PParent_Level_6	Parent_Level_7
1	Acetyl-DL-carnitine	OtherMutliCpd	Compound	CC(=O)OC(CC(=O)[O-])C[N+](C)(C)C	RDHQFKQIGNGIED-UHFFFAOYSA-N	Organic compounds	Lipids and lipid-like molecules	Fatty Acyls	Fatty acid esters	Acyl carnitines	none	none	none	none	none	none
4	1-Aminopropan-2-ol	OtherMutliCpd	Compound	CC(CN)O	HXKKHQJGJAFBHI-UHFFFAOYSA-N	Organic compounds	Organic nitrogen compounds	Organonitrogen compounds	Amines	Alkanolamines	1--2-aminoalcohols	none	none	none	none	none
19	2 3-Dihydroxybenzoic acid	OtherMutliCpd	Compound	C1=CC(=C(C(=C1)O)O)C(=O)O	GLDQAMYCGOIJDV-UHFFFAOYSA-N	Organic compounds	Benzenoids	Benzene and substituted derivatives	Benzoic acids and derivatives	Hydroxybenzoic acid derivatives	Salicylic acid and derivatives	Salicylic acids	none	none	none	none
22	2-Acetolactate	OtherMutliCpd	Compound	CC(=O)C(C)(C(=O)O)O	NMDWGEGFJUBKLB-UHFFFAOYSA-N	Organic compounds	Organic acids and derivatives	Keto acids and derivatives	Short-chain keto acids and derivatives	Short-chain keto acids and derivatives	none	none	none	none	none	none
29	3-oxoalanine	OtherMutliCpd	Compound	C(=O)C(C(=O)O)N	XMTCKNXTTXDPJX-UHFFFAOYSA-N	Organic compounds	Organic acids and derivatives	Carboxylic acids and derivatives	Amino acids-- peptides-- and analogues	Amino acids and derivatives	Alpha amino acids and derivatives	Alpha amino acids	none	none	none	none
45	Tartronic acid	OtherMutliCpd	Compound	C(C(=O)O)(C(=O)O)O	ROBFUDYVXSDBQM-UHFFFAOYSA-N	Organic compounds	Organic acids and derivatives	Carboxylic acids and derivatives	Dicarboxylic acids and derivatives	Dicarboxylic acids and derivatives	none	none	none	none	none	none
47	3-Methyl-2-oxovaleric acid	OtherMutliCpd	Compound	CCC(C)C(=O)C(=O)O	JVQYSWDUAOAHFM-UHFFFAOYSA-N	Organic compounds	Organic acids and derivatives	Keto acids and derivatives	Short-chain keto acids and derivatives	Short-chain keto acids and derivatives	none	none	none	none	none	none
48	alpha-Ketoglutaramate	OtherMutliCpd	Compound	C(CC(=O)N)C(=O)C(=O)O	COJBGNAUUSNXHX-UHFFFAOYSA-N	Organic compounds	Organic acids and derivatives	Keto acids and derivatives	Short-chain keto acids and derivatives	Short-chain keto acids and derivatives	none	none	none	none	none	none
49	3-Methyl-2-oxobutanoic acid	OtherMutliCpd	Compound	CC(C)C(=O)C(=O)O	QHKABHOOEWYVLI-UHFFFAOYSA-N	Organic compounds	Organic acids and derivatives	Keto acids and derivatives	Short-chain keto acids and derivatives	Short-chain keto acids and derivatives	none	none	none	none	none	none
50	2-Oxogluconic acid	OtherMutliCpd	Compound	C(C(C(C(C(=O)C(=O)O)O)O)O)O	VBUYCZFBVCCYFD-UHFFFAOYSA-N	Organic compounds	Organic oxygen compounds	Organooxygen compounds	Carbohydrates and carbohydrate conjugates	Sugar acids and derivatives	none	none	none	none	none	none
51	2-ketoglutaric acid	OtherMutliCpd	Compound	C(CC(=O)O)C(=O)C(=O)O	KPGXRSRHYNQIFN-UHFFFAOYSA-N	Organic compounds	Organic acids and derivatives	Keto acids and derivatives	Gamma-keto acids and derivatives	Gamma-keto acids and derivatives	none	none	none	none	none	none
53	alpha-methylacetoacetyl-CoA	OtherMutliCpd	Compound	CC(C(=O)C)C(=O)SCCNC(=O)CCNC(=O)C(C(C)(C)COP(=O)(O)OP(=O)(O)OCC1C(C(C(O1)N2C=NC3=C2N=CN=C3N)O)OP(=O)(O)O)O	NHNODHRSCRALBF-UHFFFAOYSA-N	Organic compounds	Lipids and lipid-like molecules	Fatty Acyls	Fatty acyl thioesters	Acyl CoAs	3-oxo-acyl CoAs	none	none	none	none	none
58	2-oxobutanoic acid	OtherMutliCpd	Compound	CCC(=O)C(=O)O	TYEYBOSBBBHJIV-UHFFFAOYSA-N	Organic compounds	Organic acids and derivatives	Keto acids and derivatives	Short-chain keto acids and derivatives	Short-chain keto acids and derivatives	none	none	none	none	none	none
59	glycerate 2-phosphate	OtherMutliCpd	Compound	C(C(C(=O)O)OP(=O)(O)O)O	GXIURPTVHJPJLF-UHFFFAOYSA-N	Organic compounds	Organic oxygen compounds	Organooxygen compounds	Carbohydrates and carbohydrate conjugates	Sugar acids and derivatives	none	none	none	none	none	none
70	4-Methyl-2-oxovaleric acid	OtherMutliCpd	Compound	CC(C)CC(=O)C(=O)O	BKAJNAXTPSGJCU-UHFFFAOYSA-N	Organic compounds	Organic acids and derivatives	Keto acids and derivatives	Short-chain keto acids and derivatives	Short-chain keto acids and derivatives	none	none	none	none	none	none
71	2-Oxoadipic acid	OtherMutliCpd	Compound	C(CC(=O)C(=O)O)CC(=O)O	FGSBNBBHOZHUBO-UHFFFAOYSA-N	Organic compounds	Organic acids and derivatives	Keto acids and derivatives	Medium-chain keto acids and derivatives	Medium-chain keto acids and derivatives	none	none	none	none	none	none
72	3 4-DIHYDROXYBENZOIC ACID	OtherMutliCpd	Compound	C1=CC(=C(C=C1C(=O)O)O)O	YQUVCSBJEUQKSH-UHFFFAOYSA-N	Organic compounds	Benzenoids	Benzene and substituted derivatives	Benzoic acids and derivatives	Hydroxybenzoic acid derivatives	none	none	none	none	none	none
75	3-Aminopropanal	OtherMutliCpd	Compound	C(CN)C=O	PCXDJQZLDDHMGX-UHFFFAOYSA-N	Organic compounds	Organic oxygen compounds	Organooxygen compounds	Carbonyl compounds	Aldehydes	Alpha-hydrogen aldehydes	none	none	none	none	none
86	2-Amino-3-hydroxybenzoic acid	OtherMutliCpd	Compound	C1=CC(=C(C(=C1)O)N)C(=O)O	WJXSWCUQABXPFS-UHFFFAOYSA-N	Organic compounds	Benzenoids	Benzene and substituted derivatives	Benzoic acids and derivatives	Hydroxybenzoic acid derivatives	none	none	none	none	none	none
88	(S)-3-Hydroxyisobutyryl-CoA	OtherMutliCpd	Compound	CC(CO)C(=O)SCCNC(=O)CCNC(=O)C(C(C)(C)COP(=O)(O)OP(=O)(O)OCC1C(C(C(O1)N2C=NC3=C2N=CN=C3N)O)OP(=O)(O)O)O	WWEOGFZEFHPUAM-UHFFFAOYSA-N	Organic compounds	Lipids and lipid-like molecules	Fatty Acyls	Fatty acyl thioesters	Acyl CoAs	none	none	none	none	none	none
89	3-Hydroxy-dl-kynurenine	OtherMutliCpd	Compound	C1=CC(=C(C(=C1)O)N)C(=O)CC(C(=O)O)N	VCKPUUFAIGNJHC-UHFFFAOYSA-N	Organic compounds	Organic oxygen compounds	Organooxygen compounds	Carbonyl compounds	Ketones	Aryl ketones	Phenylketones	Alkyl-phenylketones	none	none	none
91	3-(3-hydroxyphenyl)propanoic acid	OtherMutliCpd	Compound	C1=CC(=CC(=C1)O)CCC(=O)O	QVWAEZJXDYOKEH-UHFFFAOYSA-N	Organic compounds	Phenylpropanoids and polyketides	Phenylpropanoic acids	none	Phenylpropanoic acids	none	none	none	none	none	none
93	3-Oxoadipic acid	OtherMutliCpd	Compound	C(CC(=O)O)C(=O)CC(=O)O	RTGHRDFWYQHVFW-UHFFFAOYSA-N	Organic compounds	Organic acids and derivatives	Keto acids and derivatives	Medium-chain keto acids and derivatives	Medium-chain keto acids and derivatives	none	none	none	none	none	none
96	acetoacetic acid	OtherMutliCpd	Compound	CC(=O)CC(=O)O	WDJHALXBUFZDSR-UHFFFAOYSA-N	Organic compounds	Organic acids and derivatives	Keto acids and derivatives	Short-chain keto acids and derivatives	Short-chain keto acids and derivatives	none	none	none	none	none	none
98	3-mercaptopyruvic acid	OtherMutliCpd	Compound	C(C(=O)C(=O)O)S	OJOLFAIGOXZBCI-UHFFFAOYSA-N	Organic compounds	Organic acids and derivatives	Keto acids and derivatives	Alpha-keto acids and derivatives	Alpha-keto acids and derivatives	none	none	none	none	none	none
105	Phosphohydroxypyruvic acid	OtherMutliCpd	Compound	C(C(=O)C(=O)O)OP(=O)(O)O	LFLUCDOSQPJJBE-UHFFFAOYSA-N	Organic compounds	Organic oxygen compounds	Organooxygen compounds	Carbonyl compounds	Ketones	Glycerone and derivatives	Glycerone phosphates	none	none	none	none
106	dl-O-Phosphoserine	OtherMutliCpd	Compound	C(C(C(=O)O)N)OP(=O)(O)O	BZQFBWGGLXLEPQ-UHFFFAOYSA-N	Organic compounds	Organic acids and derivatives	Carboxylic acids and derivatives	Amino acids-- peptides-- and analogues	Amino acids and derivatives	Alpha amino acids and derivatives	Alpha amino acids	none	none	none	none
107	3-phenylpropionic acid	OtherMutliCpd	Compound	C1=CC=C(C=C1)CCC(=O)O	XMIIGOLPHOKFCH-UHFFFAOYSA-N	Organic compounds	Phenylpropanoids and polyketides	Phenylpropanoic acids	none	Phenylpropanoic acids	none	none	none	none	none	none
108	3-pyridineacetic acid	OtherMutliCpd	Compound	C1=CC(=CN=C1)CC(=O)O	WGNUNYPERJMVRM-UHFFFAOYSA-N	Organic compounds	Organoheterocyclic compounds	Pyridines and derivatives	none	Pyridines and derivatives	none	none	none	none	none	none
110	b-sulfinyl pyruvate	OtherMutliCpd	Compound	C(C(=O)C(=O)O)S(=O)O	JXYLQEMXCAAMOL-UHFFFAOYSA-N	Organic compounds	Organic acids and derivatives	Keto acids and derivatives	Alpha-keto acids and derivatives	Alpha-keto acids and derivatives	none	none	none	none	none	none
111	3-Ureidopropionic acid	OtherMutliCpd	Compound	C(CNC(=O)N)C(=O)O	JSJWCHRYRHKBBW-UHFFFAOYSA-N	Organic compounds	Organic acids and derivatives	Organic carbonic acids and derivatives	Ureas	Ureas	none	none	none	none	none	none
114	3-pyridinebutanoic acid	OtherMutliCpd	Compound	C1=CC(=CN=C1)CCCC(=O)O	MFYZACBRKCFXDV-UHFFFAOYSA-N	Organic compounds	Organoheterocyclic compounds	Pyridines and derivatives	none	Pyridines and derivatives	none	none	none	none	none	none
118	4-aminobutanal	OtherMutliCpd	Compound	C(CC=O)CN	DZQLQEYLEYWJIB-UHFFFAOYSA-N	Organic compounds	Organic oxygen compounds	Organooxygen compounds	Carbonyl compounds	Aldehydes	Alpha-hydrogen aldehydes	none	none	none	none	none
119	4-aminobutyric acid	Drug	Compound	C(CC(=O)O)CN	BTCSSZJGUNDROE-UHFFFAOYSA-N	Organic compounds	Organic acids and derivatives	Carboxylic acids and derivatives	Amino acids-- peptides-- and analogues	Amino acids and derivatives	Gamma amino acids and derivatives	none	none	none	none	none
125	4-hydroxybenzyl alcohol	OtherMutliCpd	Compound	C1=CC(=CC=C1CO)O	BVJSUAQZOZWCKN-UHFFFAOYSA-N	Organic compounds	Benzenoids	Benzene and substituted derivatives	Benzyl alcohols	Benzyl alcohols	none	none	none	none	none	none
126	4-hydroxybenzaldehyde	OtherMutliCpd	Compound	C1=CC(=CC=C1C=O)O	RGHHSNMVTDWUBI-UHFFFAOYSA-N	Organic compounds	Organic oxygen compounds	Organooxygen compounds	Carbonyl compounds	Aldehydes	Aryl-aldehydes	Benzaldehydes	Hydroxybenzaldehydes	none	none	none
127	4-hydroxyphenylacetic acid	OtherMutliCpd	Compound	C1=CC(=CC=C1CC(=O)O)O	XQXPVVBIMDBYFF-UHFFFAOYSA-N	Organic compounds	Benzenoids	Phenols	1-hydroxy-2-unsubstituted benzenoids	1-hydroxy-2-unsubstituted benzenoids	none	none	none	none	none	none
128	Imidazol-4-one-5-propionic acid	OtherMutliCpd	Compound	C1=NC(C(=O)N1)CCC(=O)O	HEXMLHKQVUFYME-UHFFFAOYSA-N	Organic compounds	Organoheterocyclic compounds	Azoles	Imidazoles	Substituted imidazoles	Imidazolyl carboxylic acids and derivatives	none	none	none	none	none
129	4-methylpentanal	OtherMutliCpd	Compound	CC(C)CCC=O	JGEGJYXHCFUMJF-UHFFFAOYSA-N	Organic compounds	Organic oxygen compounds	Organooxygen compounds	Carbonyl compounds	Aldehydes	Alpha-hydrogen aldehydes	none	none	none	none	none
131	3-{2-HYDROXY-3-METHYL-3-[(PHOSPHONOOXY)METHYL]BUTANAMIDO}PROPANOIC ACID	OtherMutliCpd	Compound	CC(C)(COP(=O)(O)O)C(C(=O)NCCC(=O)O)O	XHFVGHPGDLDEQO-UHFFFAOYSA-N	Organic compounds	Organic acids and derivatives	Carboxylic acids and derivatives	Amino acids-- peptides-- and analogues	Amino acids and derivatives	Beta amino acids and derivatives	none	none	none	none	none
133	Trimethylaminobutyraldehyde	OtherMutliCpd	Compound	C[N+](C)(C)CCCC=O	OITBLCDWXSXNCN-UHFFFAOYSA-N	Organic compounds	Organic oxygen compounds	Organooxygen compounds	Carbonyl compounds	Aldehydes	Alpha-hydrogen aldehydes	none	none	none	none	none
134	gamma-butyrobetaine	OtherMutliCpd	Compound	C[N+](C)(C)CCCC(=O)O	JHPNVNIEXXLNTR-UHFFFAOYSA-O	Organic compounds	Lipids and lipid-like molecules	Fatty Acyls	Fatty acids and conjugates	Straight chain fatty acids	none	none	none	none	none	none
135	4-HYDROXYBENZOIC ACID	OtherMutliCpd	Compound	C1=CC(=CC=C1C(=O)O)O	FJKROLUGYXJWQN-UHFFFAOYSA-N	Organic compounds	Benzenoids	Benzene and substituted derivatives	Benzoic acids and derivatives	Hydroxybenzoic acid derivatives	none	none	none	none	none	none
137	5-Aminolevulinic acid	Drug	Compound	C(CC(=O)O)C(=O)CN	ZGXJTSGNIOSYLO-UHFFFAOYSA-N	Organic compounds	Organic acids and derivatives	Carboxylic acids and derivatives	Amino acids-- peptides-- and analogues	Amino acids and derivatives	Delta amino acids and derivatives	none	none	none	none	none
138	5-Aminovaleric acid	OtherMutliCpd	Compound	C(CCN)CC(=O)O	JJMDCOVWQOJGCB-UHFFFAOYSA-N	Organic compounds	Organic acids and derivatives	Carboxylic acids and derivatives	Amino acids-- peptides-- and analogues	Amino acids and derivatives	Delta amino acids and derivatives	none	none	none	none	none
140	27-Deoxy-5alpha-cyprinol	OtherMutliCpd	Compound	CC(CCCC(C)C1CCC2C1(C(CC3C2C(CC4C3(CCC(C4)O)C)O)O)C)CO	XJZGNVBLVFOSKJ-UHFFFAOYSA-N	Organic compounds	Lipids and lipid-like molecules	Steroids and steroid derivatives	Bile acids-- alcohols and derivatives	Hydroxy bile acids-- alcohols and derivatives	Tetrahydroxy bile acids-- alcohols and derivatives	none	none	none	none	none
143	folinic acid	Drug	Compound	C1C(N(C2=C(N1)NC(=NC2=O)N)C=O)CNC3=CC=C(C=C3)C(=O)NC(CCC(=O)O)C(=O)O	VVIAGPKUTFNRDU-UHFFFAOYSA-N	Organic compounds	Organoheterocyclic compounds	Pteridines and derivatives	Pterins and derivatives	Tetrahydropteroic acids and derivatives	Tetrahydrofolic acids and derivatives	Tetrahydrofolic acids	none	none	none	none
144	5-Hydroxy-DL-tryptophan	OtherMutliCpd	Compound	C1=CC2=C(C=C1O)C(=CN2)CC(C(=O)O)N	LDCYZAJDBXYCGN-UHFFFAOYSA-N	Organic compounds	Organoheterocyclic compounds	Indoles and derivatives	Tryptamines and derivatives	Serotonins	none	none	none	none	none	none
154	AC1L18LI	OtherMutliCpd	Compound	C(C1C(C(C(O1)N=C(CNC=O)N)O)O)OP(=O)(O)O	PMCOGCVKOAOZQM-UHFFFAOYSA-N	Organic compounds	Organic oxygen compounds	Organooxygen compounds	Carbohydrates and carbohydrate conjugates	Monosaccharides	Pentoses	Pentose phosphates	none	none	none	none
157	hex-5-ulosonic acid	OtherMutliCpd	Compound	C(C(=O)C(C(C(C(=O)O)O)O)O)O	IZSRJDGCGRAUAR-UHFFFAOYSA-N	Organic compounds	Organic acids and derivatives	Hydroxy acids and derivatives	Medium-chain hydroxy acids and derivatives	Medium-chain hydroxy acids and derivatives	none	none	none	none	none	none
170	dihydropteroate	OtherMutliCpd	Compound	C1C(=NC2=C(N1)NC(=NC2=O)N)CNC3=CC=C(C=C3)C(=O)O	WBFYVDCHGVNRBH-UHFFFAOYSA-N	Organic compounds	Organoheterocyclic compounds	Pteridines and derivatives	Pterins and derivatives	Pterins and derivatives	none	none	none	none	none	none
171	7-Aminomethyl-7-carbaguanine	OtherMutliCpd	Compound	C1=C(C2=C(N1)NC(=NC2=O)N)CN	MEYMBLGOKYDGLZ-UHFFFAOYSA-N	Organic compounds	Organoheterocyclic compounds	Pyrrolopyrimidines	Pyrrolo[2--3-d]pyrimidines	Pyrrolo[2--3-d]pyrimidines	none	none	none	none	none	none
173	8-Amino-7-oxononanoic acid	OtherMutliCpd	Compound	CC(C(=O)CCCCCC(=O)O)N	GUAHPAJOXVYFON-UHFFFAOYSA-N	Organic compounds	Lipids and lipid-like molecules	Fatty Acyls	Fatty acids and conjugates	Medium-chain fatty acids	none	none	none	none	none	none
174	ETHYLENE GLYCOL	Drug	Compound	C(CO)O	LYCAIKOWRPUZTN-UHFFFAOYSA-N	Organic compounds	Organic oxygen compounds	Organooxygen compounds	Alcohols and polyols	Polyols	1--2-diols	none	none	none	none	none
175	acetate	Drug	Compound	CC(=O)[O-]	QTBSBXVTEAMEQO-UHFFFAOYSA-M	Organic compounds	Organic acids and derivatives	Carboxylic acids and derivatives	Carboxylic acids	Carboxylic acids	none	none	none	none	none	none
176	acetic acid	OtherMutliCpd	Compound	CC(=O)O	QTBSBXVTEAMEQO-UHFFFAOYSA-N	Organic compounds	Organic acids and derivatives	Carboxylic acids and derivatives	Carboxylic acids	Carboxylic acids	none	none	none	none	none	none
177	acetaldehyde	OtherMutliCpd	Compound	CC=O	IKHGUXGNUITLKF-UHFFFAOYSA-N	Organic compounds	Organic oxygen compounds	Organooxygen compounds	Carbonyl compounds	Aldehydes	Short-chain aldehydes	none	none	none	none	none
178	acetamide	OtherMutliCpd	Compound	CC(=O)N	DLFVBJFMPXGRIB-UHFFFAOYSA-N	Organic compounds	Organic acids and derivatives	Carboximidic acids and derivatives	Carboximidic acids	Carboximidic acids	none	none	none	none	none	none
179	acetoin	OtherMutliCpd	Compound	CC(C(=O)C)O	ROWKJAVDOGWPAT-UHFFFAOYSA-N	Organic compounds	Organic oxygen compounds	Organooxygen compounds	Carbonyl compounds	Acyloins	none	none	none	none	none	none
180	acetone	OtherMutliCpd	Compound	CC(=O)C	CSCPPACGZOOCGX-UHFFFAOYSA-N	Organic compounds	Organic oxygen compounds	Organooxygen compounds	Carbonyl compounds	Ketones	none	none	none	none	none	none
185	2-acetamidopentanedioic acid	OtherMutliCpd	Compound	CC(=O)NC(CCC(=O)O)C(=O)O	RFMMMVDNIPUKGG-UHFFFAOYSA-N	Organic compounds	Organic acids and derivatives	Carboxylic acids and derivatives	Amino acids-- peptides-- and analogues	Amino acids and derivatives	Alpha amino acids and derivatives	Glutamic acid and derivatives	none	none	none	none
186	acetylphosphate	OtherMutliCpd	Compound	CC(=O)OP(=O)(O)O	LIPOUNRJVLNBCD-UHFFFAOYSA-N	Organic compounds	Organic acids and derivatives	Organic phosphoric acids and derivatives	Phosphate esters	Acyl phosphates	Acyl monophosphates	none	none	none	none	none
190	adenine	OtherMutliCpd	Compound	C1=NC2=C(N1)C(=NC=N2)N	GFFGJBXGBJISGV-UHFFFAOYSA-N	Organic compounds	Organoheterocyclic compounds	Imidazopyrimidines	Purines and purine derivatives	6-aminopurines	none	none	none	none	none	none
192	adpribose	OtherMutliCpd	Compound	C1=NC2=C(C(=N1)N)N=CN2C3C(C(C(O3)COP(=O)(O)OP(=O)(O)OCC4C(C(C(O4)O)O)O)O)O	SRNWOUGRCWSEMX-UHFFFAOYSA-N	Organic compounds	Nucleosides-- nucleotides-- and analogues	Purine nucleotides	Purine nucleotide sugars	Purine nucleotide sugars	none	none	none	none	none	none
196	adipic acid	OtherMutliCpd	Compound	C(CCC(=O)O)CC(=O)O	WNLRTRBMVRJNCN-UHFFFAOYSA-N	Organic compounds	Lipids and lipid-like molecules	Fatty Acyls	Fatty acids and conjugates	Medium-chain fatty acids	none	none	none	none	none	none
199	Agmatine	Drug	Compound	C(CCN=C(N)N)CN	QYPPJABKJHAVHS-UHFFFAOYSA-N	Organic compounds	Organic nitrogen compounds	Organonitrogen compounds	Guanidines	Guanidines	none	none	none	none	none	none
203	Allantoic acid	OtherMutliCpd	Compound	C(C(=O)O)(NC(=O)N)NC(=O)N	NUCLJNSWZCHRKL-UHFFFAOYSA-N	Organic compounds	Organic acids and derivatives	Carboxylic acids and derivatives	Amino acids-- peptides-- and analogues	Amino acids and derivatives	Alpha amino acids and derivatives	N-carbamoyl-alpha amino acids and derivatives	N-carbamoyl-alpha amino acids	none	none	none
204	allantoin	OtherMutliCpd	Compound	C1(C(=O)NC(=O)N1)NC(=O)N	POJWUDADGALRAB-UHFFFAOYSA-N	Organic compounds	Organoheterocyclic compounds	Azoles	Imidazoles	Imidazoles	none	none	none	none	none	none
206	Hexopyranose	Drug	Compound	C(C1C(C(C(C(O1)O)O)O)O)O	WQZGKKKJIJFFOK-UHFFFAOYSA-N	Organic compounds	Organic oxygen compounds	Organooxygen compounds	Carbohydrates and carbohydrate conjugates	Monosaccharides	Hexoses	none	none	none	none	none
207	allysine	OtherMutliCpd	Compound	C(CC=O)CC(C(=O)O)N	GFXYTQPNNXGICT-UHFFFAOYSA-N	Organic compounds	Organic acids and derivatives	Carboxylic acids and derivatives	Amino acids-- peptides-- and analogues	Amino acids and derivatives	Alpha amino acids and derivatives	Alpha amino acids	none	none	none	none
215	1-aminopropan-2-one	OtherMutliCpd	Compound	CC(=O)CN	BCDGQXUMWHRQCB-UHFFFAOYSA-N	Organic compounds	Organic oxygen compounds	Organooxygen compounds	Carbonyl compounds	Ketones	Alpha-amino ketones	none	none	none	none	none
220	Aminoparathion	OtherMutliCpd	Compound	CCOP(=S)(OCC)OC1=CC=C(C=C1)N	XIZOTXGJXSTQDI-UHFFFAOYSA-N	Organic compounds	Organic acids and derivatives	Organic thiophosphoric acids and derivatives	Thiophosphoric acid esters	Aryl thiophosphates	Phenyl thiophosphates	none	none	none	none	none
227	anthranilic acid	OtherMutliCpd	Compound	C1=CC=C(C(=C1)C(=O)O)N	RWZYAGGXGHYGMB-UHFFFAOYSA-N	Organic compounds	Benzenoids	Benzene and substituted derivatives	Benzoic acids and derivatives	Aminobenzoic acids and derivatives	Aminobenzoic acids	none	none	none	none	none
234	Arsenic acid	OtherMutliCpd	Compound	O[As](=O)(O)O	DJHGAFSJWGLOIV-UHFFFAOYSA-N	Inorganic compounds	Mixed metal/non-metal compounds	Miscellaneous mixed metal/non-metals	Miscellaneous metallic oxoanionic compounds	Miscellaneous arsenates	none	none	none	none	none	none
239	beta-alanine	OtherMutliCpd	Compound	C(CN)C(=O)O	UCMIRNVEIXFBKS-UHFFFAOYSA-N	Organic compounds	Organic acids and derivatives	Carboxylic acids and derivatives	Amino acids-- peptides-- and analogues	Amino acids and derivatives	Beta amino acids and derivatives	none	none	none	none	none
240	benzaldehyde	OtherMutliCpd	Compound	C1=CC=C(C=C1)C=O	HUMNYLRZRPPJDN-UHFFFAOYSA-N	Organic compounds	Benzenoids	Benzene and substituted derivatives	Benzoyl derivatives	Benzoyl derivatives	none	none	none	none	none	none
243	benzoic acid	OtherMutliCpd	Compound	C1=CC=C(C=C1)C(=O)O	WPYMKLBDIGXBTP-UHFFFAOYSA-N	Organic compounds	Benzenoids	Benzene and substituted derivatives	Benzoic acids and derivatives	Benzoic acids	none	none	none	none	none	none
244	benzyl alcohol	OtherMutliCpd	Compound	C1=CC=C(C=C1)CO	WVDDGKGOMKODPV-UHFFFAOYSA-N	Organic compounds	Benzenoids	Benzene and substituted derivatives	Benzyl alcohols	Benzyl alcohols	none	none	none	none	none	none
249	betaine aldehyde	OtherMutliCpd	Compound	C[N+](C)(C)CC=O	SXKNCCSPZDCRFD-UHFFFAOYSA-N	Organic compounds	Organic nitrogen compounds	Organonitrogen compounds	Quaternary ammonium salts	Tetraalkylammonium salts	none	none	none	none	none	none
261	butyraldehyde	OtherMutliCpd	Compound	CCCC=O	ZTQSAGDEMFDKMZ-UHFFFAOYSA-N	Organic compounds	Organic oxygen compounds	Organooxygen compounds	Carbonyl compounds	Aldehydes	Alpha-hydrogen aldehydes	none	none	none	none	none
262	2 3-butanediol	OtherMutliCpd	Compound	CC(C(C)O)O	OWBTYPJTUOEWEK-UHFFFAOYSA-N	Organic compounds	Organic oxygen compounds	Organooxygen compounds	Alcohols and polyols	Polyols	1--2-diols	none	none	none	none	none
263	1-butanol	OtherMutliCpd	Compound	CCCCO	LRHPLDYGYMQRHN-UHFFFAOYSA-N	Organic compounds	Organic oxygen compounds	Organooxygen compounds	Alcohols and polyols	Primary alcohols	none	none	none	none	none	none
264	butyric acid	OtherMutliCpd	Compound	CCCC(=O)O	FERIUCNNQQJTOY-UHFFFAOYSA-N	Organic compounds	Lipids and lipid-like molecules	Fatty Acyls	Fatty acids and conjugates	Straight chain fatty acids	none	none	none	none	none	none
265	butanoyl-CoA	OtherMutliCpd	Compound	CCCC(=O)SCCNC(=O)CCNC(=O)C(C(C)(C)COP(=O)(O)OP(=O)(O)OCC1C(C(C(O1)N2C=NC3=C2N=CN=C3N)O)OP(=O)(O)O)O	CRFNGMNYKDXRTN-UHFFFAOYSA-N	Organic compounds	Lipids and lipid-like molecules	Fatty Acyls	Fatty acyl thioesters	Acyl CoAs	none	none	none	none	none	none
289	pyrocatechol	OtherMutliCpd	Compound	C1=CC=C(C(=C1)O)O	YCIMNLLNPGFGHC-UHFFFAOYSA-N	Organic compounds	Benzenoids	Phenols	Benzenediols	Catechols	none	none	none	none	none	none
296	Methylmalonate semialdehyde	OtherMutliCpd	Compound	CC(C=O)C(=O)O	VOKUMXABRRXHAR-UHFFFAOYSA-N	Organic compounds	Organic oxygen compounds	Organooxygen compounds	Carbonyl compounds	1--3-dicarbonyl compounds	none	none	none	none	none	none
300	chloroacetic acid	OtherMutliCpd	Compound	C(C(=O)O)Cl	FOCAUTSVDIKZOP-UHFFFAOYSA-N	Organic compounds	Organic acids and derivatives	Carboxylic acids and derivatives	Alpha-halocarboxylic acids and derivatives	Alpha-halocarboxylic acids	none	none	none	none	none	none
305	choline	OtherMutliCpd	Compound	C[N+](C)(C)CCO	OEYIOHPDSNJKLS-UHFFFAOYSA-N	Organic compounds	Organic nitrogen compounds	Organonitrogen compounds	Quaternary ammonium salts	Cholines	none	none	none	none	none	none
311	citric acid	OtherMutliCpd	Compound	C(C(=O)O)C(CC(=O)O)(C(=O)O)O	KRKNYBCHXYNGOX-UHFFFAOYSA-N	Organic compounds	Organic acids and derivatives	Carboxylic acids and derivatives	Tricarboxylic acids and derivatives	Tricarboxylic acids and derivatives	none	none	none	none	none	none
321	coproporphyrinogen III	OtherMutliCpd	Compound	CC1=C2CC3=C(C(=C(N3)CC4=C(C(=C(N4)CC5=C(C(=C(N5)CC(=C1CCC(=O)O)N2)C)CCC(=O)O)C)CCC(=O)O)CCC(=O)O)C	NIUVHXTXUXOFEB-UHFFFAOYSA-N	Organic compounds	Organoheterocyclic compounds	Tetrapyrroles and derivatives	Porphyrins	Porphyrins	none	none	none	none	none	none
325	4-isopropylbenzyl alcohol	OtherMutliCpd	Compound	CC(C)C1=CC=C(C=C1)CO	OIGWAXDAPKFNCQ-UHFFFAOYSA-N	Organic compounds	Lipids and lipid-like molecules	Prenol lipids	Monoterpenoids	Aromatic monoterpenoids	none	none	none	none	none	none
326	4-isopropylbenzaldehyde	OtherMutliCpd	Compound	CC(C)C1=CC=C(C=C1)C=O	WTWBUQJHJGUZCY-UHFFFAOYSA-N	Organic compounds	Lipids and lipid-like molecules	Prenol lipids	Monoterpenoids	Aromatic monoterpenoids	none	none	none	none	none	none
328	4-Hydroxyphenylglycolic acid	OtherMutliCpd	Compound	C1=CC(=CC=C1C(C(=O)O)O)O	YHXHKYRQLYQUIH-UHFFFAOYSA-N	Organic compounds	Benzenoids	Phenols	1-hydroxy-2-unsubstituted benzenoids	1-hydroxy-2-unsubstituted benzenoids	none	none	none	none	none	none
332	2-Methoxy-4-vinylphenol	OtherMutliCpd	Compound	COC1=C(C=CC(=C1)C=C)O	YOMSJEATGXXYPX-UHFFFAOYSA-N	Organic compounds	Benzenoids	Phenols	Methoxyphenols	Methoxyphenols	none	none	none	none	none	none
333	5-amino-6-(5'-phosphoribitylamino)uracil	OtherMutliCpd	Compound	C(C(C(C(COP(=O)(O)O)O)O)O)NC1=C(C(=O)NC(=O)N1)N	RQRINYISXYAZKL-UHFFFAOYSA-N	Organic compounds	Organic oxygen compounds	Organooxygen compounds	Carbohydrates and carbohydrate conjugates	Monosaccharides	Monosaccharide phosphates	none	none	none	none	none
335	o-cresol	OtherMutliCpd	Compound	CC1=CC=CC=C1O	QWVGKYWNOKOFNN-UHFFFAOYSA-N	Organic compounds	Benzenoids	Phenols	Cresols	Ortho cresols	none	none	none	none	none	none
338	salicylic acid	Drug	Compound	C1=CC=C(C(=C1)C(=O)O)O	YGSDEFSMJLZEOE-UHFFFAOYSA-N	Organic compounds	Benzenoids	Benzene and substituted derivatives	Benzoic acids and derivatives	Hydroxybenzoic acid derivatives	Salicylic acid and derivatives	Salicylic acids	none	none	none	none
340	3-methylcatechol	OtherMutliCpd	Compound	CC1=C(C(=CC=C1)O)O	PGSWEKYNAOWQDF-UHFFFAOYSA-N	Organic compounds	Benzenoids	Phenols	Benzenediols	Catechols	none	none	none	none	none	none
341	Digallic acid	OtherMutliCpd	Compound	C1=C(C=C(C(=C1O)O)O)C(=O)OC2=CC(=CC(=C2O)O)C(=O)O	COVFEVWNJUOYRL-UHFFFAOYSA-N	Organic compounds	Phenylpropanoids and polyketides	Depsides and depsidones	none	Depsides and depsidones	none	none	none	none	none	none
342	m-cresol	OtherMutliCpd	Compound	CC1=CC(=CC=C1)O	RLSSMJSEOOYNOY-UHFFFAOYSA-N	Organic compounds	Benzenoids	Phenols	Cresols	Meta cresols	none	none	none	none	none	none
366	7-Acetoxy-4-methylcoumarin	OtherMutliCpd	Compound	CC1=CC(=O)OC2=C1C=CC(=C2)OC(=O)C	HXVZGASCDAGAPS-UHFFFAOYSA-N	Organic compounds	Phenylpropanoids and polyketides	Coumarins and derivatives	none	Coumarins and derivatives	none	none	none	none	none	none
379	octanoic acid	OtherMutliCpd	Compound	CCCCCCCC(=O)O	WWZKQHOCKIZLMA-UHFFFAOYSA-N	Organic compounds	Lipids and lipid-like molecules	Fatty Acyls	Fatty acids and conjugates	Medium-chain fatty acids	none	none	none	none	none	none
380	capryloyl-CoA	OtherMutliCpd	Compound	CCCCCCCC(=O)SCCNC(=O)CCNC(=O)C(C(C)(C)COP(=O)(O)OP(=O)(O)OCC1C(C(C(O1)N2C=NC3=C2N=CN=C3N)O)OP(=O)(O)O)O	KQMZYOXOBSXMII-UHFFFAOYSA-N	Organic compounds	Lipids and lipid-like molecules	Fatty Acyls	Fatty acyl thioesters	Acyl CoAs	2--3--4-saturated fatty acyl CoAs	none	none	none	none	none
385	pimelic acid	OtherMutliCpd	Compound	C(CCC(=O)O)CCC(=O)O	WLJVNTCWHIRURA-UHFFFAOYSA-N	Organic compounds	Lipids and lipid-like molecules	Fatty Acyls	Fatty acids and conjugates	Medium-chain fatty acids	none	none	none	none	none	none
389	2 5-Diaminopentanoic acid	OtherMutliCpd	Compound	C(CC(C(=O)O)N)CN	AHLPHDHHMVZTML-UHFFFAOYSA-N	Organic compounds	Organic acids and derivatives	Carboxylic acids and derivatives	Amino acids-- peptides-- and analogues	Amino acids and derivatives	Alpha amino acids and derivatives	Alpha amino acids	none	none	none	none
397	indole-3-acetamide	OtherMutliCpd	Compound	C1=CC=C2C(=C1)C(=CN2)CC(=O)N	ZOAMBXDOGPRZLP-UHFFFAOYSA-N	Organic compounds	Organoheterocyclic compounds	Indoles and derivatives	Indoles	3-alkylindoles	none	none	none	none	none	none
403	4-aminophenol	OtherMutliCpd	Compound	C1=CC(=CC=C1N)O	PLIKAWJENQZMHA-UHFFFAOYSA-N	Organic compounds	Benzenoids	Benzene and substituted derivatives	Aniline and substituted anilines	Aniline and substituted anilines	none	none	none	none	none	none
408	rac Cotinine	OtherMutliCpd	Compound	CN1C(CCC1=O)C2=CN=CC=C2	UIKROCXWUNQSPJ-UHFFFAOYSA-N	Organic compounds	Organoheterocyclic compounds	Pyridines and derivatives	Pyrrolidinylpyridines	Pyrrolidinylpyridines	none	none	none	none	none	none
409	nicotine-1'-N-oxide	OtherMutliCpd	Compound	C[N+]1(CCCC1C2=CN=CC=C2)[O-]	RWFBQHICRCUQJJ-UHFFFAOYSA-N	Organic compounds	Organoheterocyclic compounds	Pyridines and derivatives	Pyrrolidinylpyridines	Pyrrolidinylpyridines	none	none	none	none	none	none
412	3-(pyrrolidin-2-yl)pyridine	OtherMutliCpd	Compound	C1CC(NC1)C2=CN=CC=C2	MYKUKUCHPMASKF-UHFFFAOYSA-N	Organic compounds	Organoheterocyclic compounds	Pyridines and derivatives	Pyrrolidinylpyridines	Pyrrolidinylpyridines	none	none	none	none	none	none
413	norcotinine	OtherMutliCpd	Compound	C1CC(=O)NC1C2=CN=CC=C2	FXFANIORDKRCCA-UHFFFAOYSA-N	Organic compounds	Organoheterocyclic compounds	Pyridines and derivatives	none	Pyridines and derivatives	none	none	none	none	none	none
421	Dihydrolipoic acid	OtherMutliCpd	Compound	C(CCC(=O)O)CC(CCS)S	IZFHEQBZOYJLPK-UHFFFAOYSA-N	Organic compounds	Lipids and lipid-like molecules	Fatty Acyls	Fatty acids and conjugates	Medium-chain fatty acids	none	none	none	none	none	none
428	1 3-diaminopropane	OtherMutliCpd	Compound	C(CN)CN	XFNJVJPLKCPIBV-UHFFFAOYSA-N	Organic compounds	Organic nitrogen compounds	Organonitrogen compounds	Amines	Primary amines	Monoalkylamines	none	none	none	none	none
430	N-Methylnicotinium	OtherMutliCpd	Compound	CN1CCCC1C2=C[N+](=CC=C2)C	HIOROZIUERMMRQ-UHFFFAOYSA-N	Organic compounds	Organoheterocyclic compounds	Pyridines and derivatives	Pyrrolidinylpyridines	Pyrrolidinylpyridines	none	none	none	none	none	none
431	nicotine imine	OtherMutliCpd	Compound	C[N+]1=CCCC1C2=CN=CC=C2	GTQXYYYOJZZJHL-UHFFFAOYSA-N	Organic compounds	Alkaloids and derivatives	none	none	Alkaloids and derivatives	none	none	none	none	none	none
432	2'-hydroxynicotine	OtherMutliCpd	Compound	CN1CCCC1(C2=CN=CC=C2)O	BOQRPPFUUSHFGW-UHFFFAOYSA-N	Organic compounds	Organoheterocyclic compounds	Pyridines and derivatives	Pyrrolidinylpyridines	Pyrrolidinylpyridines	none	none	none	none	none	none
434	pseudooxynicotine	OtherMutliCpd	Compound	CNCCCC(=O)C1=CN=CC=C1	SGDIDUFQYHRMPR-UHFFFAOYSA-N	Organic compounds	Organic oxygen compounds	Organooxygen compounds	Carbonyl compounds	Ketones	Aryl ketones	Aryl alkyl ketones	none	none	none	none
435	4-(3-pyridyl)-4-oxobutyramide	OtherMutliCpd	Compound	C1=CC(=CN=C1)C(=O)CCC(=O)N	DJEKVKGYYASXCW-UHFFFAOYSA-N	Organic compounds	Organic oxygen compounds	Organooxygen compounds	Carbonyl compounds	Ketones	Aryl ketones	Aryl alkyl ketones	none	none	none	none
436	Oxoamide	OtherMutliCpd	Compound	CNC(=O)CCC(=O)C1=CN=CC=C1	WOOSCPWOYYLIHS-UHFFFAOYSA-N	Organic compounds	Organic oxygen compounds	Organooxygen compounds	Carbonyl compounds	Ketones	Aryl ketones	Aryl alkyl ketones	none	none	none	none
437	3-succinoylpyridine	OtherMutliCpd	Compound	C1=CC(=CN=C1)C(=O)CCC(=O)O	JGSUNMCABQUBOY-UHFFFAOYSA-N	Organic compounds	Organic acids and derivatives	Keto acids and derivatives	Gamma-keto acids and derivatives	Gamma-keto acids and derivatives	none	none	none	none	none	none
438	4-hydroxy-4-(3-pyridyl)-butanoic acid	OtherMutliCpd	Compound	C1=CC(=CN=C1)C(CCC(=O)O)O	STZOZPPVGWNSMC-UHFFFAOYSA-N	Organic compounds	Organoheterocyclic compounds	Pyridines and derivatives	none	Pyridines and derivatives	none	none	none	none	none	none
441	3-hydroxybutyric acid	OtherMutliCpd	Compound	CC(CC(=O)O)O	WHBMMWSBFZVSSR-UHFFFAOYSA-N	Organic compounds	Organic acids and derivatives	Hydroxy acids and derivatives	Beta hydroxy acids and derivatives	Beta hydroxy acids and derivatives	none	none	none	none	none	none
444	bupropion	Drug	Compound	CC(C(=O)C1=CC(=CC=C1)Cl)NC(C)(C)C	SNPPWIUOZRMYNY-UHFFFAOYSA-N	Organic compounds	Organic oxygen compounds	Organooxygen compounds	Carbonyl compounds	Ketones	Aryl ketones	Phenylketones	Alkyl-phenylketones	none	none	none
445	2-(tert-butylamino)-1-(3-chlorophenyl)propan-1-ol	OtherMutliCpd	Compound	CC(C(C1=CC(=CC=C1)Cl)O)NC(C)(C)C	NDPTTXIBLSWNSF-UHFFFAOYSA-N	Organic compounds	Benzenoids	Benzene and substituted derivatives	Phenylpropanes	Phenylpropanes	none	none	none	none	none	none
446	hydroxybupropion	OtherMutliCpd	Compound	CC(C(=O)C1=CC(=CC=C1)Cl)NC(C)(C)CO	AKOAEVOSDHIVFX-UHFFFAOYSA-N	Organic compounds	Organic oxygen compounds	Organooxygen compounds	Carbonyl compounds	Ketones	Aryl ketones	Phenylketones	Alkyl-phenylketones	none	none	none
447	3-chlorobenzoic acid	OtherMutliCpd	Compound	C1=CC(=CC(=C1)Cl)C(=O)O	LULAYUGMBFYYEX-UHFFFAOYSA-N	Organic compounds	Benzenoids	Benzene and substituted derivatives	Benzoic acids and derivatives	Halobenzoic acids and derivatives	Halobenzoic acids	none	none	none	none	none
448	(3-Chloro-benzoylamino)-acetic acid	OtherMutliCpd	Compound	C1=CC(=CC(=C1)Cl)C(=O)NCC(=O)O	ICYUIIJXZHPESK-UHFFFAOYSA-N	Organic compounds	Benzenoids	Benzene and substituted derivatives	Benzoic acids and derivatives	Benzamides	Hippuric acids and derivatives	Hippuric acids	none	none	none	none
449	DL-Mevalonic acid	OtherMutliCpd	Compound	CC(CCO)(CC(=O)O)O	KJTLQQUUPVSXIM-UHFFFAOYSA-N	Organic compounds	Lipids and lipid-like molecules	Fatty Acyls	Fatty acids and conjugates	Hydroxy fatty acids	none	none	none	none	none	none
454	Octanal	OtherMutliCpd	Compound	CCCCCCCC=O	NUJGJRNETVAIRJ-UHFFFAOYSA-N	Organic compounds	Organic oxygen compounds	Organooxygen compounds	Carbonyl compounds	Aldehydes	Medium-chain aldehydes	none	none	none	none	none
457	Trigonellinamide	OtherMutliCpd	Compound	C[N+]1=CC=CC(=C1)C(=O)N	LDHMAVIPBRSVRG-UHFFFAOYSA-O	Organic compounds	Organoheterocyclic compounds	Pyridines and derivatives	Pyridinecarboxylic acids and derivatives	Pyridinecarboxamides	Nicotinamides	none	none	none	none	none
458	S-methylmethionine	OtherMutliCpd	Compound	C[S+](C)CCC(C(=O)O)N	YDBYJHTYSHBBAU-UHFFFAOYSA-O	Organic compounds	Organic acids and derivatives	Carboxylic acids and derivatives	Amino acids-- peptides-- and analogues	Amino acids and derivatives	Alpha amino acids and derivatives	Methionine and derivatives	none	none	none	none
460	guaiacol	OtherMutliCpd	Compound	COC1=CC=CC=C1O	LHGVFZTZFXWLCP-UHFFFAOYSA-N	Organic compounds	Benzenoids	Phenols	Methoxyphenols	Methoxyphenols	none	none	none	none	none	none
463	N2-Succinoylarginine	OtherMutliCpd	Compound	C(CC(C(=O)O)NC(=O)CCC(=O)O)CN=C(N)N	UMOXFSXIFQOWTD-UHFFFAOYSA-N	Organic compounds	Organic acids and derivatives	Carboxylic acids and derivatives	Amino acids-- peptides-- and analogues	Amino acids and derivatives	Alpha amino acids and derivatives	N-acyl-alpha amino acids and derivatives	N-acyl-alpha amino acids	none	none	none
464	Hippuric acid	OtherMutliCpd	Compound	C1=CC=C(C=C1)C(=O)NCC(=O)O	QIAFMBKCNZACKA-UHFFFAOYSA-N	Organic compounds	Benzenoids	Benzene and substituted derivatives	Benzoic acids and derivatives	Benzamides	Hippuric acids and derivatives	Hippuric acids	none	none	none	none
469	2-Aminohexanedioic acid	OtherMutliCpd	Compound	C(CC(C(=O)O)N)CC(=O)O	OYIFNHCXNCRBQI-UHFFFAOYSA-N	Organic compounds	Organic acids and derivatives	Carboxylic acids and derivatives	Amino acids-- peptides-- and analogues	Amino acids and derivatives	Alpha amino acids and derivatives	Alpha amino acids	none	none	none	none
470	2 4-Diaminobutanoic acid	OtherMutliCpd	Compound	C(CN)C(C(=O)O)N	OGNSCSPNOLGXSM-UHFFFAOYSA-N	Organic compounds	Organic acids and derivatives	Carboxylic acids and derivatives	Amino acids-- peptides-- and analogues	Amino acids and derivatives	Alpha amino acids and derivatives	Alpha amino acids	none	none	none	none
472	4-(2-aminophenyl)-2 4-dioxobutanoic acid	OtherMutliCpd	Compound	C1=CC=C(C(=C1)C(=O)CC(=O)C(=O)O)N	CAOVWYZQMPNAFJ-UHFFFAOYSA-N	Organic compounds	Organic oxygen compounds	Organooxygen compounds	Carbonyl compounds	Ketones	Aryl ketones	Phenylketones	Alkyl-phenylketones	none	none	none
473	4-Methylthio-2-oxobutanoic acid	OtherMutliCpd	Compound	CSCCC(=O)C(=O)O	SXFSQZDSUWACKX-UHFFFAOYSA-N	Organic compounds	Lipids and lipid-like molecules	Fatty Acyls	Fatty acids and conjugates	Thia fatty acids	none	none	none	none	none	none
479	Lactobacillus bulgaricus factor	OtherMutliCpd	Compound	CC(C)(CO)C(C(=O)NCCC(=O)NCCS)O	ZNXZGRMVNNHPCA-UHFFFAOYSA-N	Organic compounds	Organic acids and derivatives	Carboxylic acids and derivatives	Amino acids-- peptides-- and analogues	Amino acids and derivatives	Beta amino acids and derivatives	none	none	none	none	none
487	Methylmalonic acid	OtherMutliCpd	Compound	CC(C(=O)O)C(=O)O	ZIYVHBGGAOATLY-UHFFFAOYSA-N	Organic compounds	Organic acids and derivatives	Carboxylic acids and derivatives	Dicarboxylic acids and derivatives	Dicarboxylic acids and derivatives	none	none	none	none	none	none
493	ADP-Ribosyl-L-arginine	OtherMutliCpd	Compound	C1=NC2=C(C(=N1)N)N=CN2C3C(C(C(O3)COP(=O)(O)OP(=O)(O)OCC4C(C(C(O4)NC(=NCCCC(C(=O)O)N)N)O)O)O)O	IWVSYNGKNZFSSA-UHFFFAOYSA-N	Organic compounds	Nucleosides-- nucleotides-- and analogues	Purine nucleotides	Purine nucleotide sugars	Purine nucleotide sugars	none	none	none	none	none	none
496	N1-Acetylspermidine	OtherMutliCpd	Compound	CC(=O)NCCCNCCCCN	MQTAVJHICJWXBR-UHFFFAOYSA-N	Organic compounds	Organic acids and derivatives	Carboximidic acids and derivatives	Carboximidic acids	Carboximidic acids	none	none	none	none	none	none
499	DL-Pyroglutamic acid	OtherMutliCpd	Compound	C1CC(=O)NC1C(=O)O	ODHCTXKNWHHXJC-UHFFFAOYSA-N	Organic compounds	Organic acids and derivatives	Carboxylic acids and derivatives	Amino acids-- peptides-- and analogues	Amino acids and derivatives	Alpha amino acids and derivatives	Proline and derivatives	none	none	none	none
500	4-Guanidinobutyric acid	OtherMutliCpd	Compound	C(CC(=O)O)CN=C(N)N	TUHVEAJXIMEOSA-UHFFFAOYSA-N	Organic compounds	Organic acids and derivatives	Carboxylic acids and derivatives	Amino acids-- peptides-- and analogues	Amino acids and derivatives	Gamma amino acids and derivatives	none	none	none	none	none
502	N-carbamoylputrescine	OtherMutliCpd	Compound	C(CCNC(=O)N)CN	YANFYYGANIYHGI-UHFFFAOYSA-N	Organic compounds	Organic acids and derivatives	Carboximidic acids and derivatives	Carboximidic acids	Isoureas	none	none	none	none	none	none
504	4-imidazolone	OtherMutliCpd	Compound	C1C(=O)NC=N1	CAAMSDWKXXPUJR-UHFFFAOYSA-N	Organic compounds	Organic acids and derivatives	Carboxylic acids and derivatives	Amino acids-- peptides-- and analogues	Amino acids and derivatives	Alpha amino acids and derivatives	none	none	none	none	none
511	thiamin triphosphate	OtherMutliCpd	Compound	CC1=C(SC=[N+]1CC2=CN=C(N=C2N)C)CCOP(=O)(O)OP(=O)(O)OP(=O)(O)O	IWLROWZYZPNOFC-UHFFFAOYSA-O	Organic compounds	Organoheterocyclic compounds	Diazines	Pyrimidines and pyrimidine derivatives	Thiamines	Thiamine phosphates	none	none	none	none	none
513	d.l-methylisocitrate	OtherMutliCpd	Compound	CC(C(CC(=O)O)C(=O)O)(C(=O)O)O	HHKPKXCSHMJWCF-UHFFFAOYSA-N	Organic compounds	Organic acids and derivatives	Carboxylic acids and derivatives	Tricarboxylic acids and derivatives	Tricarboxylic acids and derivatives	none	none	none	none	none	none
515	2-Methylcitric acid	OtherMutliCpd	Compound	CC(C(=O)O)C(CC(=O)O)(C(=O)O)O	YNOXCRMFGMSKIJ-UHFFFAOYSA-N	Organic compounds	Organic acids and derivatives	Carboxylic acids and derivatives	Tricarboxylic acids and derivatives	Tricarboxylic acids and derivatives	none	none	none	none	none	none
525	malic acid	OtherMutliCpd	Compound	C(C(C(=O)O)O)C(=O)O	BJEPYKJPYRNKOW-UHFFFAOYSA-N	Organic compounds	Organic acids and derivatives	Hydroxy acids and derivatives	Beta hydroxy acids and derivatives	Beta hydroxy acids and derivatives	none	none	none	none	none	none
527	Propionaldehyde	OtherMutliCpd	Compound	CCC=O	NBBJYMSMWIIQGU-UHFFFAOYSA-N	Organic compounds	Organic oxygen compounds	Organooxygen compounds	Carbonyl compounds	Aldehydes	Alpha-hydrogen aldehydes	none	none	none	none	none
528	4-(acetyloxy)-2-aminobutanoic acid	OtherMutliCpd	Compound	CC(=O)OCCC(C(=O)O)N	FCXZBWSIAGGPCB-UHFFFAOYSA-N	Organic compounds	Organic acids and derivatives	Carboxylic acids and derivatives	Amino acids-- peptides-- and analogues	Amino acids and derivatives	Alpha amino acids and derivatives	Alpha amino acids	none	none	none	none
530	5-Formiminotetrahydrofolic acid	OtherMutliCpd	Compound	C1C(N(C2=C(N1)NC(=NC2=O)N)C=N)CNC3=CC=C(C=C3)C(=O)NC(CCC(=O)O)C(=O)O	YCWUVLPMLLBDCU-UHFFFAOYSA-N	Organic compounds	Organoheterocyclic compounds	Pteridines and derivatives	Pterins and derivatives	Tetrahydropteroic acids and derivatives	Tetrahydrofolic acids and derivatives	Tetrahydrofolic acids	none	none	none	none
535	1-Aminocyclopropanecarboxylic acid	OtherMutliCpd	Compound	C1CC1(C(=O)O)N	PAJPWUMXBYXFCZ-UHFFFAOYSA-N	Organic compounds	Organic acids and derivatives	Carboxylic acids and derivatives	Amino acids-- peptides-- and analogues	Amino acids and derivatives	Alpha amino acids and derivatives	Alpha amino acids	none	none	none	none
544	arsenite	OtherMutliCpd	Compound	[O-][As]([O-])[O-]	OWTFKEBRIAXSMO-UHFFFAOYSA-N	Inorganic compounds	Mixed metal/non-metal compounds	Miscellaneous mixed metal/non-metals	Miscellaneous metallic oxoanionic compounds	Miscellaneous arsenites	none	none	none	none	none	none
546	Phosphonoacetic acid	OtherMutliCpd	Compound	C(C(=O)O)P(=O)(O)O	XUYJLQHKOGNDPB-UHFFFAOYSA-N	Organic compounds	Organic acids and derivatives	Organic phosphonic acids and derivatives	Organic phosphonic acids	Organic phosphonic acids	none	none	none	none	none	none
547	3 4-Dihydroxyphenylacetic acid	OtherMutliCpd	Compound	C1=CC(=C(C=C1CC(=O)O)O)O	CFFZDZCDUFSOFZ-UHFFFAOYSA-N	Organic compounds	Benzenoids	Phenols	Benzenediols	Catechols	none	none	none	none	none	none
558	2-oxoarginine	OtherMutliCpd	Compound	C(CC(=O)C(=O)O)CN=C(N)N	ARBHXJXXVVHMET-UHFFFAOYSA-N	Organic compounds	Organic acids and derivatives	Keto acids and derivatives	Short-chain keto acids and derivatives	Short-chain keto acids and derivatives	none	none	none	none	none	none
563	3-(Methylthio)propionic acid	OtherMutliCpd	Compound	CSCCC(=O)O	CAOMCZAIALVUPA-UHFFFAOYSA-N	Organic compounds	Lipids and lipid-like molecules	Fatty Acyls	Fatty acids and conjugates	Straight chain fatty acids	none	none	none	none	none	none
564	6-aminohexanoic acid	Drug	Compound	C(CCC(=O)O)CCN	SLXKOJJOQWFEFD-UHFFFAOYSA-N	Organic compounds	Lipids and lipid-like molecules	Fatty Acyls	Fatty acids and conjugates	Medium-chain fatty acids	none	none	none	none	none	none
583	cotinine methonium ion	OtherMutliCpd	Compound	CN1C(CCC1=O)C2=C[N+](=CC=C2)C	VHRXFWHPQMABEK-UHFFFAOYSA-N	Organic compounds	Organoheterocyclic compounds	Pyridines and derivatives	Pyrrolidinylpyridines	Pyrrolidinylpyridines	none	none	none	none	none	none
588	creatinine	OtherMutliCpd	Compound	CN1CC(=O)N=C1N	DDRJAANPRJIHGJ-UHFFFAOYSA-N	Organic compounds	Organic acids and derivatives	Carboxylic acids and derivatives	Amino acids-- peptides-- and analogues	Amino acids and derivatives	Alpha amino acids and derivatives	none	none	none	none	none
595	DL-CYSTINE	OtherMutliCpd	Compound	C(C(C(=O)O)N)SSCC(C(=O)O)N	LEVWYRKDKASIDU-UHFFFAOYSA-N	Organic compounds	Organic acids and derivatives	Carboxylic acids and derivatives	Amino acids-- peptides-- and analogues	Amino acids and derivatives	Alpha amino acids and derivatives	Cysteine and derivatives	none	none	none	none
599	2-Hydroxy-4-oxopentanedioic acid	OtherMutliCpd	Compound	C(C(C(=O)O)O)C(=O)C(=O)O	WXSKVKPSMAHCSG-UHFFFAOYSA-N	Organic compounds	Organic acids and derivatives	Keto acids and derivatives	Gamma-keto acids and derivatives	Gamma-keto acids and derivatives	none	none	none	none	none	none
601	DL-Alanyl-DL-alanine	OtherMutliCpd	Compound	CC(C(=O)NC(C)C(=O)O)N	DEFJQIDDEAULHB-UHFFFAOYSA-N	Organic compounds	Organic acids and derivatives	Carboxylic acids and derivatives	Amino acids-- peptides-- and analogues	Peptides	Dipeptides	none	none	none	none	none
602	DL-ALANINE	OtherMutliCpd	Compound	CC(C(=O)O)N	QNAYBMKLOCPYGJ-UHFFFAOYSA-N	Organic compounds	Organic acids and derivatives	Carboxylic acids and derivatives	Amino acids-- peptides-- and analogues	Amino acids and derivatives	Alpha amino acids and derivatives	Alanine and derivatives	none	none	none	none
607	mucic acid	OtherMutliCpd	Compound	C(C(C(C(=O)O)O)O)(C(C(=O)O)O)O	DSLZVSRJTYRBFB-UHFFFAOYSA-N	Organic compounds	Organic oxygen compounds	Organooxygen compounds	Carbohydrates and carbohydrate conjugates	Sugar acids and derivatives	Glucuronic acid derivatives	none	none	none	none	none
611	DL-Glutamic acid	OtherMutliCpd	Compound	C(CC(=O)O)C(C(=O)O)N	WHUUTDBJXJRKMK-UHFFFAOYSA-N	Organic compounds	Organic acids and derivatives	Carboxylic acids and derivatives	Amino acids-- peptides-- and analogues	Amino acids and derivatives	Alpha amino acids and derivatives	Glutamic acid and derivatives	none	none	none	none
612	lactic acid	Drug	Compound	CC(C(=O)O)O	JVTAAEKCZFNVCJ-UHFFFAOYSA-N	Organic compounds	Organic acids and derivatives	Hydroxy acids and derivatives	Alpha hydroxy acids and derivatives	Alpha hydroxy acids and derivatives	none	none	none	none	none	none
618	Alditol 6-phosphate	OtherMutliCpd	Compound	C(C(C(C(C(COP(=O)(O)O)O)O)O)O)O	GACTWZZMVMUKNG-UHFFFAOYSA-N	Organic compounds	Organic oxygen compounds	Organooxygen compounds	Carbohydrates and carbohydrate conjugates	Monosaccharides	Monosaccharide phosphates	none	none	none	none	none
632	THDPA	OtherMutliCpd	Compound	C1CC(N=C(C1)C(=O)O)C(=O)O	CXMBCXQHOXUCEO-UHFFFAOYSA-N	Organic compounds	Organic acids and derivatives	Carboxylic acids and derivatives	Amino acids-- peptides-- and analogues	Amino acids and derivatives	Alpha amino acids and derivatives	none	none	none	none	none
648	hydroorotic acid	OtherMutliCpd	Compound	C1C(NC(=O)NC1=O)C(=O)O	UFIVEPVSAGBUSI-UHFFFAOYSA-N	Organic compounds	Organic acids and derivatives	Carboxylic acids and derivatives	Amino acids-- peptides-- and analogues	Amino acids and derivatives	Alpha amino acids and derivatives	none	none	none	none	none
649	dihydrouracil	OtherMutliCpd	Compound	C1CNC(=O)NC1=O	OIVLITBTBDPEFK-UHFFFAOYSA-N	Organic compounds	Organoheterocyclic compounds	Diazines	Pyrimidines and pyrimidine derivatives	Pyrimidones	none	none	none	none	none	none
654	diethyl hydrogen phosphate	OtherMutliCpd	Compound	CCOP(=O)(O)OCC	UCQFCFPECQILOL-UHFFFAOYSA-N	Organic compounds	Organic acids and derivatives	Organic phosphoric acids and derivatives	Phosphate esters	Alkyl phosphates	Dialkyl phosphates	none	none	none	none	none
655	DETP	OtherMutliCpd	Compound	CCOP(=S)(O)OCC	PKUWKAXTAVNIJR-UHFFFAOYSA-N	Organic compounds	Organic acids and derivatives	Organic thiophosphoric acids and derivatives	Thiophosphoric acid esters	Thiophosphate diesters	none	none	none	none	none	none
660	dihydrocoumarin	OtherMutliCpd	Compound	C1CC(=O)OC2=CC=CC=C21	VMUXSMXIQBNMGZ-UHFFFAOYSA-N	Organic compounds	Phenylpropanoids and polyketides	3--4-dihydrocoumarins	none	3--4-dihydrocoumarins	none	none	none	none	none	none
662	Aromadedrin	OtherMutliCpd	Compound	C1=CC(=CC=C1C2C(C(=O)C3=C(C=C(C=C3O2)O)O)O)O	PADQINQHPQKXNL-UHFFFAOYSA-N	Organic compounds	Phenylpropanoids and polyketides	Flavonoids	Flavans	Flavanones	Flavanonols	none	none	none	none	none
668	DIHYDROXYACETONE PHOSPHATE	OtherMutliCpd	Compound	C(C(=O)COP(=O)(O)O)O	GNGACRATGGDKBX-UHFFFAOYSA-N	Organic compounds	Organic oxygen compounds	Organooxygen compounds	Carbohydrates and carbohydrate conjugates	Monosaccharides	Monosaccharide phosphates	none	none	none	none	none
670	1 3-dihydroxyacetone	OtherMutliCpd	Compound	C(C(=O)CO)O	RXKJFZQQPQGTFL-UHFFFAOYSA-N	Organic compounds	Organic oxygen compounds	Organooxygen compounds	Carbohydrates and carbohydrate conjugates	Monosaccharides	none	none	none	none	none	none
673	N N-dimethylglycine	OtherMutliCpd	Compound	CN(C)CC(=O)O	FFDGPVCHZBVARC-UHFFFAOYSA-N	Organic compounds	Organic acids and derivatives	Carboxylic acids and derivatives	Amino acids-- peptides-- and analogues	Amino acids and derivatives	Alpha amino acids and derivatives	Alpha amino acids	none	none	none	none
675	5 6-Dimethylbenzimidazole	OtherMutliCpd	Compound	CC1=CC2=C(C=C1C)N=CN2	LJUQGASMPRMWIW-UHFFFAOYSA-N	Organic compounds	Organoheterocyclic compounds	Benzimidazoles	none	Benzimidazoles	none	none	none	none	none	none
681	dopamine	Drug	Compound	C1=CC(=C(C=C1CCN)O)O	VYFYYTLLBUKUHU-UHFFFAOYSA-N	Organic compounds	Benzenoids	Phenols	Benzenediols	Catechols	Catecholamines and derivatives	none	none	none	none	none
682	L-dopaquinone	OtherMutliCpd	Compound	C1=CC(=O)C(=O)C=C1CC(C(=O)O)N	AHMIDUVKSGCHAU-UHFFFAOYSA-N	Organic compounds	Organic acids and derivatives	Carboxylic acids and derivatives	Amino acids-- peptides-- and analogues	Amino acids and derivatives	Alpha amino acids and derivatives	Alpha amino acids	none	none	none	none
683	1 3-biphosphoglycerate	OtherMutliCpd	Compound	C(C(C(=O)OP(=O)(O)O)O)OP(=O)(O)O	LJQLQCAXBUHEAZ-UHFFFAOYSA-N	Organic compounds	Organic acids and derivatives	Organic phosphoric acids and derivatives	Phosphate esters	Acyl phosphates	Acyl monophosphates	none	none	none	none	none
697	CHEMBL75612	OtherMutliCpd	Compound	C(C(C(C=O)O)O)OP(=O)(O)O	NGHMDNPXVRFFGS-UHFFFAOYSA-N	Organic compounds	Organic oxygen compounds	Organooxygen compounds	Carbohydrates and carbohydrate conjugates	Monosaccharides	Monosaccharide phosphates	none	none	none	none	none
700	Ethanolamine	OtherMutliCpd	Compound	C(CO)N	HZAXFHJVJLSVMW-UHFFFAOYSA-N	Organic compounds	Organic nitrogen compounds	Organonitrogen compounds	Amines	Alkanolamines	1--2-aminoalcohols	none	none	none	none	none
702	ethanol	Drug	Compound	CCO	LFQSCWFLJHTTHZ-UHFFFAOYSA-N	Organic compounds	Organic oxygen compounds	Organooxygen compounds	Alcohols and polyols	Primary alcohols	none	none	none	none	none	none
724	glycerate 3-phosphate	OtherMutliCpd	Compound	C(C(C(=O)O)O)OP(=O)(O)O	OSJPPGNTCRNQQC-UHFFFAOYSA-N	Organic compounds	Organic oxygen compounds	Organooxygen compounds	Carbohydrates and carbohydrate conjugates	Sugar acids and derivatives	none	none	none	none	none	none
725	Butyrobetaine	OtherMutliCpd	Compound	C[N+](C)(C)CCCC(=O)[O-]	JHPNVNIEXXLNTR-UHFFFAOYSA-N	Organic compounds	Lipids and lipid-like molecules	Fatty Acyls	Fatty acids and conjugates	Straight chain fatty acids	none	none	none	none	none	none
729	GLYCERALDEHYDE 3-PHOSPHATE	OtherMutliCpd	Compound	C(C(C=O)O)OP(=O)(O)O	LXJXRIRHZLFYRP-UHFFFAOYSA-N	Organic compounds	Organic oxygen compounds	Organooxygen compounds	Carbohydrates and carbohydrate conjugates	Monosaccharides	Monosaccharide phosphates	Glyceraldehyde-3-phosphates	none	none	none	none
743	GLUTARIC ACID	OtherMutliCpd	Compound	C(CC(=O)O)CC(=O)O	JFCQEDHGNNZCLN-UHFFFAOYSA-N	Organic compounds	Organic acids and derivatives	Carboxylic acids and derivatives	Dicarboxylic acids and derivatives	Dicarboxylic acids and derivatives	none	none	none	none	none	none
750	glycine	OtherMutliCpd	Compound	C(C(=O)O)N	DHMQDGOQFOQNFH-UHFFFAOYSA-N	Organic compounds	Organic acids and derivatives	Carboxylic acids and derivatives	Amino acids-- peptides-- and analogues	Amino acids and derivatives	Alpha amino acids and derivatives	Alpha amino acids	none	none	none	none
751	glyceraldehyde	OtherMutliCpd	Compound	C(C(C=O)O)O	MNQZXJOMYWMBOU-UHFFFAOYSA-N	Organic compounds	Organic oxygen compounds	Organooxygen compounds	Carbohydrates and carbohydrate conjugates	Monosaccharides	none	none	none	none	none	none
752	DL-Glyceric acid	OtherMutliCpd	Compound	C(C(C(=O)O)O)O	RBNPOMFGQQGHHO-UHFFFAOYSA-N	Organic compounds	Organic oxygen compounds	Organooxygen compounds	Carbohydrates and carbohydrate conjugates	Sugar acids and derivatives	none	none	none	none	none	none
753	glycerol	OtherMutliCpd	Compound	C(C(CO)O)O	PEDCQBHIVMGVHV-UHFFFAOYSA-N	Organic compounds	Organic oxygen compounds	Organooxygen compounds	Carbohydrates and carbohydrate conjugates	Sugar alcohols	none	none	none	none	none	none
755	N-Choloylglycine	OtherMutliCpd	Compound	CC(CCC(=O)NCC(=O)O)C1CCC2C1(C(CC3C2C(CC4C3(CCC(C4)O)C)O)O)C	RFDAIACWWDREDC-UHFFFAOYSA-N	Organic compounds	Lipids and lipid-like molecules	Steroids and steroid derivatives	Bile acids-- alcohols and derivatives	Glycinated bile acids and derivatives	none	none	none	none	none	none
756	glycolaldehyde	OtherMutliCpd	Compound	C(C=O)O	WGCNASOHLSPBMP-UHFFFAOYSA-N	Organic compounds	Organic oxygen compounds	Organooxygen compounds	Carbonyl compounds	Aldehydes	Short-chain aldehydes	none	none	none	none	none
757	glycolic acid	OtherMutliCpd	Compound	C(C(=O)O)O	AEMRFAOFKBGASW-UHFFFAOYSA-N	Organic compounds	Organic acids and derivatives	Hydroxy acids and derivatives	Alpha hydroxy acids and derivatives	Alpha hydroxy acids and derivatives	none	none	none	none	none	none
760	glyoxylic acid	OtherMutliCpd	Compound	C(=O)C(=O)O	HHLFWLYXYJOTON-UHFFFAOYSA-N	Organic compounds	Organic acids and derivatives	Carboxylic acids and derivatives	Carboxylic acids	Carboxylic acids	none	none	none	none	none	none
763	glycocyamine	OtherMutliCpd	Compound	C(C(=O)O)N=C(N)N	BPMFZUMJYQTVII-UHFFFAOYSA-N	Organic compounds	Organic acids and derivatives	Carboxylic acids and derivatives	Amino acids-- peptides-- and analogues	Amino acids and derivatives	Alpha amino acids and derivatives	none	none	none	none	none
778	DL-Homocysteine	OtherMutliCpd	Compound	C(CS)C(C(=O)O)N	FFFHZYDWPBMWHY-UHFFFAOYSA-N	Organic compounds	Organic acids and derivatives	Carboxylic acids and derivatives	Amino acids-- peptides-- and analogues	Amino acids and derivatives	Alpha amino acids and derivatives	Alpha amino acids	none	none	none	none
780	Homogentisic acid	OtherMutliCpd	Compound	C1=CC(=C(C=C1O)CC(=O)O)O	IGMNYECMUMZDDF-UHFFFAOYSA-N	Organic compounds	Benzenoids	Benzene and substituted derivatives	Phenylacetic acids	2(hydroxyphenyl)acetic acids	none	none	none	none	none	none
782	5624-26-0	OtherMutliCpd	Compound	C(CC(=O)O)C1C(=O)NC(=O)N1	VWFWNXQAMGDPGG-UHFFFAOYSA-N	Organic compounds	Organoheterocyclic compounds	Azolidines	Imidazolidines	Imidazolidinones	Imidazolidinediones	Hydantoins	none	none	none	none
784	hydrogen peroxide	OtherMutliCpd	Compound	OO	MHAJPDPJQMAIIY-UHFFFAOYSA-N	Inorganic compounds	Homogeneous non-metal compounds	Homogeneous other non-metal compounds	none	Homogeneous other non-metal compounds	none	none	none	none	none	none
785	hydroquinone	Drug	Compound	C1=CC(=CC=C1O)O	QIGBRXMKCJKVMJ-UHFFFAOYSA-N	Organic compounds	Benzenoids	Phenols	Benzenediols	Hydroquinones	none	none	none	none	none	none
788	hydroxymethylbilane	OtherMutliCpd	Compound	C1=C(C(=C(N1)CC2=C(C(=C(N2)CC3=C(C(=C(N3)CC4=C(C(=C(N4)CO)CC(=O)O)CCC(=O)O)CC(=O)O)CCC(=O)O)CC(=O)O)CCC(=O)O)CC(=O)O)CCC(=O)O	WDFJYRZCZIUBPR-UHFFFAOYSA-N	Organic compounds	Organoheterocyclic compounds	Tetrapyrroles and derivatives	none	Tetrapyrroles and derivatives	none	none	none	none	none	none
792	Imidazole-acetol phosphate	OtherMutliCpd	Compound	C1=C(NC=N1)CC(=O)COP(=O)(O)O	YCFFMSOLUMRAMD-UHFFFAOYSA-N	Organic compounds	Organic acids and derivatives	Organic phosphoric acids and derivatives	Phosphate esters	Alkyl phosphates	Monoalkyl phosphates	none	none	none	none	none
796	iminoaspartate	OtherMutliCpd	Compound	C(C(=N)C(=O)O)C(=O)O	NMUOATVLLQEYHI-UHFFFAOYSA-N	Organic compounds	Organic acids and derivatives	Carboxylic acids and derivatives	Dicarboxylic acids and derivatives	Dicarboxylic acids and derivatives	none	none	none	none	none	none
798	indole	OtherMutliCpd	Compound	C1=CC=C2C(=C1)C=CN2	SIKJAQJRHWYJAI-UHFFFAOYSA-N	Organic compounds	Organoheterocyclic compounds	Indoles and derivatives	Indoles	Indoles	none	none	none	none	none	none
800	indole-3-acetaldehyde	OtherMutliCpd	Compound	C1=CC=C2C(=C1)C(=CN2)CC=O	WHOOUMGHGSPMGR-UHFFFAOYSA-N	Organic compounds	Organoheterocyclic compounds	Indoles and derivatives	Indoles	3-alkylindoles	none	none	none	none	none	none
801	3-indoleacetate	OtherMutliCpd	Compound	C1=CC=C2C(=C1)C(=CN2)CC(=O)[O-]	SEOVTRFCIGRIMH-UHFFFAOYSA-M	Organic compounds	Organoheterocyclic compounds	Indoles and derivatives	Indolyl carboxylic acids and derivatives	Indole-3-acetic acid derivatives	none	none	none	none	none	none
802	indole-3-acetic acid	OtherMutliCpd	Compound	C1=CC=C2C(=C1)C(=CN2)CC(=O)O	SEOVTRFCIGRIMH-UHFFFAOYSA-N	Organic compounds	Organoheterocyclic compounds	Indoles and derivatives	Indolyl carboxylic acids and derivatives	Indole-3-acetic acid derivatives	none	none	none	none	none	none
805	1 2 3 4 5 6-cyclohexanehexol 1 4-bis(dihydrogen phosphate)	OtherMutliCpd	Compound	C1(C(C(C(C(C1OP(=O)(O)O)O)O)OP(=O)(O)O)O)O	PELZSPZCXGTUMR-UHFFFAOYSA-N	Organic compounds	Organic oxygen compounds	Organooxygen compounds	Alcohols and polyols	Cyclic alcohols and derivatives	Cyclitols and derivatives	Inositol phosphates	none	none	none	none
827	D-Arabitol	OtherMutliCpd	Compound	C(C(C(C(CO)O)O)O)O	HEBKCHPVOIAQTA-UHFFFAOYSA-N	Organic compounds	Organic oxygen compounds	Organooxygen compounds	Carbohydrates and carbohydrate conjugates	Sugar alcohols	none	none	none	none	none	none
832	4-oxo-O-phosphonohomoserine	OtherMutliCpd	Compound	C(C(C(=O)O)N)C(=O)OP(=O)(O)O	IXZNKTPIYKDIGG-UHFFFAOYSA-N	Organic compounds	Organic acids and derivatives	Carboxylic acids and derivatives	Amino acids-- peptides-- and analogues	Amino acids and derivatives	Alpha amino acids and derivatives	Aspartic acid and derivatives	none	none	none	none
833	DL-Citrulline	OtherMutliCpd	Compound	C(CC(C(=O)O)N)CNC(=O)N	RHGKLRLOHDJJDR-UHFFFAOYSA-N	Organic compounds	Organic acids and derivatives	Carboxylic acids and derivatives	Amino acids-- peptides-- and analogues	Amino acids and derivatives	Alpha amino acids and derivatives	Alpha amino acids	none	none	none	none
836	DL-DOPA	OtherMutliCpd	Compound	C1=CC(=C(C=C1CC(C(=O)O)N)O)O	WTDRDQBEARUVNC-UHFFFAOYSA-N	Organic compounds	Organic acids and derivatives	Carboxylic acids and derivatives	Amino acids-- peptides-- and analogues	Amino acids and derivatives	Alpha amino acids and derivatives	Tyrosine and derivatives	none	none	none	none
847	DL-Methionine sulfoxide	OtherMutliCpd	Compound	CS(=O)CCC(C(=O)O)N	QEFRNWWLZKMPFJ-UHFFFAOYSA-N	Organic compounds	Organic acids and derivatives	Carboxylic acids and derivatives	Amino acids-- peptides-- and analogues	Amino acids and derivatives	Alpha amino acids and derivatives	Alpha amino acids	none	none	none	none
849	piperidine-2-carboxylic acid	OtherMutliCpd	Compound	C1CCNC(C1)C(=O)O	HXEACLLIILLPRG-UHFFFAOYSA-N	Organic compounds	Organic acids and derivatives	Carboxylic acids and derivatives	Amino acids-- peptides-- and analogues	Amino acids and derivatives	Alpha amino acids and derivatives	Alpha amino acids	none	none	none	none
857	DL-Leucine	OtherMutliCpd	Compound	CC(C)CC(C(=O)O)N	ROHFNLRQFUQHCH-UHFFFAOYSA-N	Organic compounds	Organic acids and derivatives	Carboxylic acids and derivatives	Amino acids-- peptides-- and analogues	Amino acids and derivatives	Alpha amino acids and derivatives	Leucine and derivatives	none	none	none	none
867	malonic acid	OtherMutliCpd	Compound	C(C(=O)O)C(=O)O	OFOBLEOULBTSOW-UHFFFAOYSA-N	Organic compounds	Organic acids and derivatives	Carboxylic acids and derivatives	Dicarboxylic acids and derivatives	Dicarboxylic acids and derivatives	none	none	none	none	none	none
868	Malonic semialdehyde	OtherMutliCpd	Compound	C(C=O)C(=O)O	OAKURXIZZOAYBC-UHFFFAOYSA-N	Organic compounds	Organic oxygen compounds	Organooxygen compounds	Carbonyl compounds	1--3-dicarbonyl compounds	none	none	none	none	none	none
873	3-(2-Hydroxyphenyl)propionic acid	OtherMutliCpd	Compound	C1=CC=C(C(=C1)CCC(=O)O)O	CJBDUOMQLFKVQC-UHFFFAOYSA-N	Organic compounds	Phenylpropanoids and polyketides	Phenylpropanoic acids	none	Phenylpropanoic acids	none	none	none	none	none	none
876	DL-METHIONINE	OtherMutliCpd	Compound	CSCCC(C(=O)O)N	FFEARJCKVFRZRR-UHFFFAOYSA-N	Organic compounds	Organic acids and derivatives	Carboxylic acids and derivatives	Amino acids-- peptides-- and analogues	Amino acids and derivatives	Alpha amino acids and derivatives	Methionine and derivatives	none	none	none	none
880	methylglyoxal	OtherMutliCpd	Compound	CC(=O)C=O	AIJULSRZWUXGPQ-UHFFFAOYSA-N	Organic compounds	Organic oxygen compounds	Organooxygen compounds	Carbonyl compounds	Aldehydes	Alpha ketoaldehydes	none	none	none	none	none
896	Melatonin	OtherMutliCpd	Compound	CC(=O)NCCC1=CNC2=C1C=C(C=C2)OC	DRLFMBDRBRZALE-UHFFFAOYSA-N	Organic compounds	Organoheterocyclic compounds	Indoles and derivatives	Indoles	3-alkylindoles	none	none	none	none	none	none
902	4-acetamido-2-aminobutanoic acid	OtherMutliCpd	Compound	CC(=O)NCCC(C(=O)O)N	YLZRFVZUZIJABA-UHFFFAOYSA-N	Organic compounds	Organic acids and derivatives	Carboxylic acids and derivatives	Amino acids-- peptides-- and analogues	Amino acids and derivatives	Alpha amino acids and derivatives	Alpha amino acids	none	none	none	none
903	N-Acetyl-5-hydroxytryptamine	OtherMutliCpd	Compound	CC(=O)NCCC1=CNC2=C1C=C(C=C2)O	MVAWJSIDNICKHF-UHFFFAOYSA-N	Organic compounds	Organoheterocyclic compounds	Indoles and derivatives	Hydroxyindoles	Hydroxyindoles	none	none	none	none	none	none
904	acetanilide	OtherMutliCpd	Compound	CC(=O)NC1=CC=CC=C1	FZERHIULMFGESH-UHFFFAOYSA-N	Organic compounds	Benzenoids	Benzene and substituted derivatives	none	Benzene and substituted derivatives	none	none	none	none	none	none
910	Formylkynurenine	OtherMutliCpd	Compound	C1=CC=C(C(=C1)C(=O)CC(C(=O)O)N)NC=O	BYHJHXPTQMMKCA-UHFFFAOYSA-N	Organic compounds	Organic oxygen compounds	Organooxygen compounds	Carbonyl compounds	Ketones	Aryl ketones	Phenylketones	Alkyl-phenylketones	none	none	none
913	2-(Methylamino)-1-phenylethanol	OtherMutliCpd	Compound	CNCC(C1=CC=CC=C1)O	ZCTYHONEGJTYQV-UHFFFAOYSA-N	Organic compounds	Organic nitrogen compounds	Organonitrogen compounds	Amines	Aralkylamines	none	none	none	none	none	none
916	N1-acetylspermine	OtherMutliCpd	Compound	CC(=O)NCCCNCCCCNCCCN	GUNURVWAJRRUAV-UHFFFAOYSA-N	Organic compounds	Organic acids and derivatives	Carboxylic acids and derivatives	Carboxylic acid derivatives	Carboxylic acid amides	Acetamides	none	none	none	none	none
931	naphthalene	OtherMutliCpd	Compound	C1=CC=C2C=CC=CC2=C1	UFWIBTONFRDIAS-UHFFFAOYSA-N	Organic compounds	Benzenoids	Naphthalenes	none	Naphthalenes	none	none	none	none	none	none
936	nicotinamide	OtherMutliCpd	Compound	C1=CC(=CN=C1)C(=O)N	DFPAKSUCGFBDDF-UHFFFAOYSA-N	Organic compounds	Organoheterocyclic compounds	Pyridines and derivatives	Pyridinecarboxylic acids and derivatives	Pyridinecarboxamides	Nicotinamides	none	none	none	none	none
937	nicotinate	Drug	Compound	C1=CC(=CN=C1)C(=O)[O-]	PVNIIMVLHYAWGP-UHFFFAOYSA-M	Organic compounds	Organoheterocyclic compounds	Pyridines and derivatives	Pyridinecarboxylic acids and derivatives	Pyridinecarboxylic acids	none	none	none	none	none	none
949	N N-dimethylaniline	OtherMutliCpd	Compound	CN(C)C1=CC=CC=C1	JLTDJTHDQAWBAV-UHFFFAOYSA-N	Organic compounds	Organic nitrogen compounds	Organonitrogen compounds	Amines	Tertiary amines	Tertiary alkylarylamines	Dialkylarylamines	none	none	none	none
951	dl-Norepinephrine	OtherMutliCpd	Compound	C1=CC(=C(C=C1C(CN)O)O)O	SFLSHLFXELFNJZ-UHFFFAOYSA-N	Organic compounds	Benzenoids	Phenols	Benzenediols	Catechols	none	none	none	none	none	none
957	1-octanol	OtherMutliCpd	Compound	CCCCCCCCO	KBPLFHHGFOOTCA-UHFFFAOYSA-N	Organic compounds	Lipids and lipid-like molecules	Fatty Acyls	Fatty alcohols	Fatty alcohols	none	none	none	none	none	none
964	3-Hydroxypyruvic acid	OtherMutliCpd	Compound	C(C(=O)C(=O)O)O	HHDDCCUIIUWNGJ-UHFFFAOYSA-N	Organic compounds	Organic acids and derivatives	Hydroxy acids and derivatives	Beta hydroxy acids and derivatives	Beta hydroxy acids and derivatives	none	none	none	none	none	none
970	oxalacetic acid	OtherMutliCpd	Compound	C(C(=O)C(=O)O)C(=O)O	KHPXUQMNIQBQEV-UHFFFAOYSA-N	Organic compounds	Organic acids and derivatives	Keto acids and derivatives	Short-chain keto acids and derivatives	Short-chain keto acids and derivatives	none	none	none	none	none	none
971	oxalic acid	OtherMutliCpd	Compound	C(=O)(C(=O)O)O	MUBZPKHOEPUJKR-UHFFFAOYSA-N	Organic compounds	Organic acids and derivatives	Carboxylic acids and derivatives	Dicarboxylic acids and derivatives	Dicarboxylic acids and derivatives	none	none	none	none	none	none
972	Oxalosuccinic acid	OtherMutliCpd	Compound	C(C(C(=O)C(=O)O)C(=O)O)C(=O)O	UFSCUAXLTRFIDC-UHFFFAOYSA-N	Organic compounds	Organic acids and derivatives	Carboxylic acids and derivatives	Tricarboxylic acids and derivatives	Tricarboxylic acids and derivatives	none	none	none	none	none	none
975	L-Glutathione (Oxidized)	OtherMutliCpd	Compound	C(CC(=O)NC(CSSCC(C(=O)NCC(=O)O)NC(=O)CCC(C(=O)O)N)C(=O)NCC(=O)O)C(C(=O)O)N	YPZRWBKMTBYPTK-UHFFFAOYSA-N	Organic compounds	Organic acids and derivatives	Carboxylic acids and derivatives	Amino acids-- peptides-- and analogues	Peptides	Oligopeptides	none	none	none	none	none
978	4-aminobenzoic acid	OtherMutliCpd	Compound	C1=CC(=CC=C1C(=O)O)N	ALYNCZNDIQEVRV-UHFFFAOYSA-N	Organic compounds	Benzenoids	Benzene and substituted derivatives	Benzoic acids and derivatives	Aminobenzoic acids and derivatives	Aminobenzoic acids	none	none	none	none	none
979	4-Hydroxyphenylpyruvic acid	OtherMutliCpd	Compound	C1=CC(=CC=C1CC(=O)C(=O)O)O	KKADPXVIOXHVKN-UHFFFAOYSA-N	Organic compounds	Benzenoids	Benzene and substituted derivatives	Phenylpyruvic acid derivatives	Phenylpyruvic acid derivatives	none	none	none	none	none	none
980	4-Nitrophenol	OtherMutliCpd	Compound	C1=CC(=CC=C1[N+](=O)[O-])O	BTJIUGUIPKRLHP-UHFFFAOYSA-N	Organic compounds	Benzenoids	Phenols	Nitrophenols	Nitrophenols	none	none	none	none	none	none
984	hexadecanal	OtherMutliCpd	Compound	CCCCCCCCCCCCCCCC=O	NIOYUNMRJMEDGI-UHFFFAOYSA-N	Organic compounds	Lipids and lipid-like molecules	Fatty Acyls	Fatty aldehydes	Fatty aldehydes	none	none	none	none	none	none
985	palmitic acid	OtherMutliCpd	Compound	CCCCCCCCCCCCCCCC(=O)O	IPCSVZSSVZVIGE-UHFFFAOYSA-N	Organic compounds	Lipids and lipid-like molecules	Fatty Acyls	Fatty acids and conjugates	Long-chain fatty acids	none	none	none	none	none	none
987	pantetheine 4'-phosphate	OtherMutliCpd	Compound	CC(C)(COP(=O)(O)O)C(C(=O)NCCC(=O)NCCS)O	JDMUPRLRUUMCTL-UHFFFAOYSA-N	Organic compounds	Organic acids and derivatives	Organic phosphoric acids and derivatives	Phosphate esters	Alkyl phosphates	Monoalkyl phosphates	none	none	none	none	none
988	DL-Pantothenic acid	OtherMutliCpd	Compound	CC(C)(CO)C(C(=O)NCCC(=O)O)O	GHOKWGTUZJEAQD-UHFFFAOYSA-N	Organic compounds	Organic acids and derivatives	Carboxylic acids and derivatives	Amino acids-- peptides-- and analogues	Amino acids and derivatives	Beta amino acids and derivatives	none	none	none	none	none
991	parathion	OtherMutliCpd	Compound	CCOP(=S)(OCC)OC1=CC=C(C=C1)[N+](=O)[O-]	LCCNCVORNKJIRZ-UHFFFAOYSA-N	Organic compounds	Organic acids and derivatives	Organic thiophosphoric acids and derivatives	Thiophosphoric acid esters	Aryl thiophosphates	Phenyl thiophosphates	none	none	none	none	none
994	DL-PHENYLALANINE	OtherMutliCpd	Compound	C1=CC=C(C=C1)CC(C(=O)O)N	COLNVLDHVKWLRT-UHFFFAOYSA-N	Organic compounds	Organic acids and derivatives	Carboxylic acids and derivatives	Amino acids-- peptides-- and analogues	Amino acids and derivatives	Alpha amino acids and derivatives	Phenylalanine and derivatives	none	none	none	none
996	phenol	OtherMutliCpd	Compound	C1=CC=C(C=C1)O	ISWSIDIOOBJBQZ-UHFFFAOYSA-N	Organic compounds	Benzenoids	Phenols	1-hydroxy-4-unsubstituted benzenoids	1-hydroxy-4-unsubstituted benzenoids	none	none	none	none	none	none
997	phenylpyruvic acid	OtherMutliCpd	Compound	C1=CC=C(C=C1)CC(=O)C(=O)O	BTNMPGBKDVTSJY-UHFFFAOYSA-N	Organic compounds	Benzenoids	Benzene and substituted derivatives	Phenylpyruvic acid derivatives	Phenylpyruvic acid derivatives	none	none	none	none	none	none
998	phenylacetaldehyde	OtherMutliCpd	Compound	C1=CC=C(C=C1)CC=O	DTUQWGWMVIHBKE-UHFFFAOYSA-N	Organic compounds	Benzenoids	Benzene and substituted derivatives	Phenylacetaldehydes	Phenylacetaldehydes	none	none	none	none	none	none
1000	2-Amino-1-phenylethanol	OtherMutliCpd	Compound	C1=CC=C(C=C1)C(CN)O	ULSIYEODSMZIPX-UHFFFAOYSA-N	Organic compounds	Organic nitrogen compounds	Organonitrogen compounds	Amines	Aralkylamines	none	none	none	none	none	none
1009	AC1L1AJ2	OtherMutliCpd	Compound	C1=NC2=C(N1C3C(C(C(O3)COP(=O)(O)OP(=O)(O)OP(=O)(O)O)O)O)N=C[N+](=C2N)C4C(C(C(O4)COP(=O)(O)O)O)O	KYTPWZMUSLPBJZ-UHFFFAOYSA-O	Organic compounds	Nucleosides-- nucleotides-- and analogues	Purine nucleotides	Purine ribonucleotides	Purine ribonucleoside triphosphates	none	none	none	none	none	none
1012	AC1L1AJB	OtherMutliCpd	Compound	C1=NC(=C(N1C2C(C(C(O2)COP(=O)(O)O)O)O)NC=NC3C(C(C(O3)COP(=O)(O)O)O)O)C(=O)N	QOUSHGMTBIIAHR-UHFFFAOYSA-N	Organic compounds	Nucleosides-- nucleotides-- and analogues	Imidazole ribonucleosides and ribonucleotides	1-ribosyl-imidazolecarboxamides	1-ribosyl-imidazolecarboxamides	none	none	none	none	none	none
1015	2-Aminoethyl dihydrogen phosphate	OtherMutliCpd	Compound	C(COP(=O)(O)O)N	SUHOOTKUPISOBE-UHFFFAOYSA-N	Organic compounds	Organic acids and derivatives	Organic phosphoric acids and derivatives	Phosphate esters	Phosphoethanolamines	none	none	none	none	none	none
1017	phthalic acid	OtherMutliCpd	Compound	C1=CC=C(C(=C1)C(=O)O)C(=O)O	XNGIFLGASWRNHJ-UHFFFAOYSA-N	Organic compounds	Benzenoids	Benzene and substituted derivatives	Benzoic acids and derivatives	Benzoic acids	none	none	none	none	none	none
1018	picolinic acid	OtherMutliCpd	Compound	C1=CC=NC(=C1)C(=O)O	SIOXPEMLGUPBBT-UHFFFAOYSA-N	Organic compounds	Organoheterocyclic compounds	Pyridines and derivatives	Pyridinecarboxylic acids and derivatives	Pyridinecarboxylic acids	none	none	none	none	none	none
1021	porphobilinogen	OtherMutliCpd	Compound	C1=C(C(=C(N1)CN)CC(=O)O)CCC(=O)O	QSHWIQZFGQKFMA-UHFFFAOYSA-N	Organic compounds	Organic nitrogen compounds	Organonitrogen compounds	Amines	Aralkylamines	none	none	none	none	none	none
1024	methoxatin	OtherMutliCpd	Compound	C1=C(C2=C(C(=O)C(=O)C3=C2NC(=C3)C(=O)O)N=C1C(=O)O)C(=O)O	MMXZSJMASHPLLR-UHFFFAOYSA-N	Organic compounds	Organoheterocyclic compounds	Quinolines and derivatives	Pyrroloquinolines	Pyrroloquinoline quinones	none	none	none	none	none	none
1028	Prephenic acid	OtherMutliCpd	Compound	C1=CC(C=CC1O)(CC(=O)C(=O)O)C(=O)O	FPWMCUPFBRFMLH-UHFFFAOYSA-N	Organic compounds	Organic acids and derivatives	Keto acids and derivatives	Gamma-keto acids and derivatives	Gamma-keto acids and derivatives	none	none	none	none	none	none
1030	1 2-propanediol	OtherMutliCpd	Compound	CC(CO)O	DNIAPMSPPWPWGF-UHFFFAOYSA-N	Organic compounds	Organic oxygen compounds	Organooxygen compounds	Alcohols and polyols	Polyols	1--2-diols	none	none	none	none	none
1031	1-propanol	OtherMutliCpd	Compound	CCCO	BDERNNFJNOPAEC-UHFFFAOYSA-N	Organic compounds	Organic oxygen compounds	Organooxygen compounds	Alcohols and polyols	Primary alcohols	none	none	none	none	none	none
1032	propionic acid	OtherMutliCpd	Compound	CCC(=O)O	XBDQKXXYIPTUBI-UHFFFAOYSA-N	Organic compounds	Organic acids and derivatives	Carboxylic acids and derivatives	Carboxylic acids	Carboxylic acids	none	none	none	none	none	none
1044	Purine	OtherMutliCpd	Compound	C1=C2C(=NC=N1)N=CN2	KDCGOANMDULRCW-UHFFFAOYSA-N	Organic compounds	Organoheterocyclic compounds	Imidazopyrimidines	Purines and purine derivatives	Purines and purine derivatives	none	none	none	none	none	none
1045	putrescine	OtherMutliCpd	Compound	C(CCN)CN	KIDHWZJUCRJVML-UHFFFAOYSA-N	Organic compounds	Organic nitrogen compounds	Organonitrogen compounds	Amines	Primary amines	Monoalkylamines	none	none	none	none	none
1049	PYRIDINE	OtherMutliCpd	Compound	C1=CC=NC=C1	JUJWROOIHBZHMG-UHFFFAOYSA-N	Organic compounds	Organoheterocyclic compounds	Pyridines and derivatives	none	Pyridines and derivatives	none	none	none	none	none	none
1051	pyridoxal phosphate	OtherMutliCpd	Compound	CC1=NC=C(C(=C1O)C=O)COP(=O)(O)O	NGVDGCNFYWLIFO-UHFFFAOYSA-N	Organic compounds	Organoheterocyclic compounds	Pyridines and derivatives	Pyridine carboxaldehydes	Pyridoxals and derivatives	none	none	none	none	none	none
1052	pyridoxamine	OtherMutliCpd	Compound	CC1=NC=C(C(=C1O)CN)CO	NHZMQXZHNVQTQA-UHFFFAOYSA-N	Organic compounds	Organoheterocyclic compounds	Pyridines and derivatives	Pyridoxamines	Pyridoxamine 5'-phosphates	none	none	none	none	none	none
1053	pyridoxamine phosphate	OtherMutliCpd	Compound	CC1=NC=C(C(=C1O)CN)COP(=O)(O)O	ZMJGSOSNSPKHNH-UHFFFAOYSA-N	Organic compounds	Organoheterocyclic compounds	Pyridines and derivatives	Pyridoxamines	Pyridoxamine 5'-phosphates	none	none	none	none	none	none
1054	pyridoxine	Drug	Compound	CC1=NC=C(C(=C1O)CO)CO	LXNHXLLTXMVWPM-UHFFFAOYSA-N	Organic compounds	Organoheterocyclic compounds	Pyridines and derivatives	Pyridoxines	Pyridoxines	none	none	none	none	none	none
1055	pyridoxine-5'-phosphate	OtherMutliCpd	Compound	CC1=NC=C(C(=C1O)CO)COP(=O)(O)O	WHOMFKWHIQZTHY-UHFFFAOYSA-N	Organic compounds	Organoheterocyclic compounds	Pyridines and derivatives	Pyridoxines	Pyridoxine-5'-phosphates	none	none	none	none	none	none
1060	Pyruvic acid	OtherMutliCpd	Compound	CC(=O)C(=O)O	LCTONWCANYUPML-UHFFFAOYSA-N	Organic compounds	Organic acids and derivatives	Keto acids and derivatives	Alpha-keto acids and derivatives	Alpha-keto acids and derivatives	none	none	none	none	none	none
1066	quinolinic acid	OtherMutliCpd	Compound	C1=CC(=C(N=C1)C(=O)O)C(=O)O	GJAWHXHKYYXBSV-UHFFFAOYSA-N	Organic compounds	Organoheterocyclic compounds	Pyridines and derivatives	Pyridinecarboxylic acids and derivatives	Pyridinecarboxylic acids	none	none	none	none	none	none
1080	S-(Carboxymethyl)cysteine	OtherMutliCpd	Compound	C(C(C(=O)O)N)SCC(=O)O	GBFLZEXEOZUWRN-UHFFFAOYSA-N	Organic compounds	Organic acids and derivatives	Carboxylic acids and derivatives	Amino acids-- peptides-- and analogues	Amino acids and derivatives	Alpha amino acids and derivatives	Cysteine and derivatives	none	none	none	none
1081	Citramalic acid	OtherMutliCpd	Compound	CC(CC(=O)O)(C(=O)O)O	XFTRTWQBIOMVPK-UHFFFAOYSA-N	Organic compounds	Lipids and lipid-like molecules	Fatty Acyls	Fatty acids and conjugates	Hydroxy fatty acids	none	none	none	none	none	none
1088	sarcosine	OtherMutliCpd	Compound	CNCC(=O)O	FSYKKLYZXJSNPZ-UHFFFAOYSA-N	Organic compounds	Organic acids and derivatives	Carboxylic acids and derivatives	Amino acids-- peptides-- and analogues	Amino acids and derivatives	Alpha amino acids and derivatives	Alpha amino acids	none	none	none	none
1110	succinic acid	OtherMutliCpd	Compound	C(CC(=O)O)C(=O)O	KDYFGRWQOYBRFD-UHFFFAOYSA-N	Organic compounds	Organic acids and derivatives	Carboxylic acids and derivatives	Dicarboxylic acids and derivatives	Dicarboxylic acids and derivatives	none	none	none	none	none	none
1112	Succinic semialdehyde	OtherMutliCpd	Compound	C(CC(=O)O)C=O	UIUJIQZEACWQSV-UHFFFAOYSA-N	Organic compounds	Lipids and lipid-like molecules	Fatty Acyls	Fatty acids and conjugates	Straight chain fatty acids	none	none	none	none	none	none
1122	tartronate semialdehyde	OtherMutliCpd	Compound	C(=O)C(C(=O)O)O	QWBAFPFNGRFSFB-UHFFFAOYSA-N	Organic compounds	Organic oxygen compounds	Organooxygen compounds	Carbohydrates and carbohydrate conjugates	Monosaccharides	none	none	none	none	none	none
1130	thiamine	Drug	Compound	CC1=C(SC=[N+]1CC2=CN=C(N=C2N)C)CCO	JZRWCGZRTZMZEH-UHFFFAOYSA-N	Organic compounds	Organoheterocyclic compounds	Diazines	Pyrimidines and pyrimidine derivatives	Thiamines	none	none	none	none	none	none
1132	cocarboxylase	OtherMutliCpd	Compound	CC1=C(SC=[N+]1CC2=CN=C(N=C2N)C)CCOP(=O)(O)OP(=O)(O)O	AYEKOFBPNLCAJY-UHFFFAOYSA-O	Organic compounds	Organoheterocyclic compounds	Diazines	Pyrimidines and pyrimidine derivatives	Thiamines	Thiamine phosphates	none	none	none	none	none
1135	thymine	OtherMutliCpd	Compound	CC1=CNC(=O)NC1=O	RWQNBRDOKXIBIV-UHFFFAOYSA-N	Organic compounds	Organoheterocyclic compounds	Diazines	Pyrimidines and pyrimidine derivatives	Hydroxypyrimidines	none	none	none	none	none	none
1140	toluene	OtherMutliCpd	Compound	CC1=CC=CC=C1	YXFVVABEGXRONW-UHFFFAOYSA-N	Organic compounds	Benzenoids	Benzene and substituted derivatives	Toluenes	Toluenes	none	none	none	none	none	none
1143	D-(+)-Trehalose	OtherMutliCpd	Compound	C(C1C(C(C(C(O1)OC2C(C(C(C(O2)CO)O)O)O)O)O)O)O	HDTRYLNUVZCQOY-UHFFFAOYSA-N	Organic compounds	Organic oxygen compounds	Organooxygen compounds	Carbohydrates and carbohydrate conjugates	Glycosyl compounds	O-glycosyl compounds	none	none	none	none	none
1148	DL-Tryptophan	OtherMutliCpd	Compound	C1=CC=C2C(=C1)C(=CN2)CC(C(=O)O)N	QIVBCDIJIAJPQS-UHFFFAOYSA-N	Organic compounds	Organoheterocyclic compounds	Indoles and derivatives	Indolyl carboxylic acids and derivatives	Indolyl carboxylic acids and derivatives	none	none	none	none	none	none
1150	tryptamine	OtherMutliCpd	Compound	C1=CC=C2C(=C1)C(=CN2)CCN	APJYDQYYACXCRM-UHFFFAOYSA-N	Organic compounds	Organoheterocyclic compounds	Indoles and derivatives	Tryptamines and derivatives	Tryptamines and derivatives	none	none	none	none	none	none
1169	UDP-N-acetylmuraminate	OtherMutliCpd	Compound	CC(C(=O)O)OC1C(C(OC(C1O)CO)OP(=O)(O)OP(=O)(O)OCC2C(C(C(O2)N3C=CC(=O)NC3=O)O)O)NC(=O)C	NQBRVZNDBBMBLJ-UHFFFAOYSA-N	Organic compounds	Nucleosides-- nucleotides-- and analogues	Pyrimidine nucleotides	Pyrimidine nucleotide sugars	Pyrimidine nucleotide sugars	none	none	none	none	none	none
1174	uracil	OtherMutliCpd	Compound	C1=CNC(=O)NC1=O	ISAKRJDGNUQOIC-UHFFFAOYSA-N	Organic compounds	Organoheterocyclic compounds	Diazines	Pyrimidines and pyrimidine derivatives	Pyrimidones	none	none	none	none	none	none
1175	uric acid	OtherMutliCpd	Compound	C12=C(NC(=O)N1)NC(=O)NC2=O	LEHOTFFKMJEONL-UHFFFAOYSA-N	Organic compounds	Organoheterocyclic compounds	Imidazopyrimidines	Purines and purine derivatives	Xanthines	none	none	none	none	none	none
1179	Uroporphyrinogen III	OtherMutliCpd	Compound	C1C2=C(C(=C(N2)CC3=C(C(=C(N3)CC4=C(C(=C(N4)CC5=C(C(=C1N5)CCC(=O)O)CC(=O)O)CC(=O)O)CCC(=O)O)CC(=O)O)CCC(=O)O)CC(=O)O)CCC(=O)O	HUHWZXWWOFSFKF-UHFFFAOYSA-N	Organic compounds	Organoheterocyclic compounds	Tetrapyrroles and derivatives	Porphyrins	Porphyrins	none	none	none	none	none	none
1183	vanillin	OtherMutliCpd	Compound	COC1=C(C=CC(=C1)C=O)O	MWOOGOJBHIARFG-UHFFFAOYSA-N	Organic compounds	Benzenoids	Phenols	Methoxyphenols	Methoxyphenols	none	none	none	none	none	none
1194	2756-89-0	OtherMutliCpd	Compound	C1CCN=C(C1)C(=O)O	GEJXSVNGWOSZPC-UHFFFAOYSA-N	Organic compounds	Organoheterocyclic compounds	Pyridines and derivatives	Hydropyridines	Tetrahydropyridines	none	none	none	none	none	none
1196	3 4-dihydro-2H-pyrrole-2-carboxylic acid	OtherMutliCpd	Compound	C1CC(N=C1)C(=O)O	DWAKNKKXGALPNW-UHFFFAOYSA-N	Organic compounds	Organic acids and derivatives	Carboxylic acids and derivatives	Amino acids-- peptides-- and analogues	Amino acids and derivatives	Alpha amino acids and derivatives	none	none	none	none	none
1198	isocitric acid	OtherMutliCpd	Compound	C(C(C(C(=O)O)O)C(=O)O)C(=O)O	ODBLHEXUDAPZAU-UHFFFAOYSA-N	Organic compounds	Organic acids and derivatives	Carboxylic acids and derivatives	Tricarboxylic acids and derivatives	Tricarboxylic acids and derivatives	none	none	none	none	none	none
1237	NORMETANEPHRINE	OtherMutliCpd	Compound	COC1=C(C=CC(=C1)C(CN)O)O	YNYAYWLBAHXHLL-UHFFFAOYSA-N	Organic compounds	Benzenoids	Phenols	Methoxyphenols	Methoxyphenols	none	none	none	none	none	none
1254	dl-Menthol	OtherMutliCpd	Compound	CC1CCC(C(C1)O)C(C)C	NOOLISFMXDJSKH-UHFFFAOYSA-N	Organic compounds	Lipids and lipid-like molecules	Prenol lipids	Monoterpenoids	Menthane monoterpenoids	none	none	none	none	none	none
1256	Perillic acid	OtherMutliCpd	Compound	CC(=C)C1CCC(=CC1)C(=O)O	CDSMSBUVCWHORP-UHFFFAOYSA-N	Organic compounds	Lipids and lipid-like molecules	Prenol lipids	Monoterpenoids	Menthane monoterpenoids	none	none	none	none	none	none
1271	CCPG	OtherMutliCpd	Compound	C1C(C1C(=O)O)C(C(=O)O)N	GZOVEPYOCJWRFC-UHFFFAOYSA-N	Organic compounds	Organic acids and derivatives	Carboxylic acids and derivatives	Amino acids-- peptides-- and analogues	Amino acids and derivatives	Alpha amino acids and derivatives	Alpha amino acids	none	none	none	none
1335	2-(hydroxymethyl)pyrrolidine-3 4-diol	OtherMutliCpd	Compound	C1C(C(C(N1)CO)O)O	OQEBIHBLFRADNM-UHFFFAOYSA-N	Organic compounds	Organoheterocyclic compounds	Pyrrolidines	none	Pyrrolidines	none	none	none	none	none	none
1374	2-(hydroxymethyl)piperidine-3 4 5-triol	OtherMutliCpd	Compound	C1C(C(C(C(N1)CO)O)O)O	LXBIFEVIBLOUGU-UHFFFAOYSA-N	Organic compounds	Organoheterocyclic compounds	Piperidines	none	Piperidines	none	none	none	none	none	none
1483	2 4 6-tribromophenol	OtherMutliCpd	Compound	C1=C(C=C(C(=C1Br)O)Br)Br	BSWWXRFVMJHFBN-UHFFFAOYSA-N	Organic compounds	Benzenoids	Phenols	Halophenols	Bromophenols	P-bromophenols	none	none	none	none	none
1491	2 4-dihydroxybenzoic acid	OtherMutliCpd	Compound	C1=CC(=C(C=C1O)O)C(=O)O	UIAFKZKHHVMJGS-UHFFFAOYSA-N	Organic compounds	Benzenoids	Benzene and substituted derivatives	Benzoic acids and derivatives	Hydroxybenzoic acid derivatives	none	none	none	none	none	none
1530	PhIP	OtherMutliCpd	Compound	CN1C2=C(N=CC(=C2)C3=CC=CC=C3)N=C1N	UQVKZNNCIHJZLS-UHFFFAOYSA-N	Organic compounds	Organoheterocyclic compounds	Pyridines and derivatives	Phenylpyridines	Phenylpyridines	none	none	none	none	none	none
1563	2-hydroxymyristic acid	OtherMutliCpd	Compound	CCCCCCCCCCCCC(C(=O)O)O	JYZJYKOZGGEXSX-UHFFFAOYSA-N	Organic compounds	Lipids and lipid-like molecules	Fatty Acyls	Fatty acids and conjugates	Long-chain fatty acids	none	none	none	none	none	none
1585	2-Phenylaminoadenosine	OtherMutliCpd	Compound	C1=CC=C(C=C1)NC2=NC3=C(C(=N2)N)N=CN3C4C(C(C(O4)CO)O)O	SCNILGOVBBRMBK-UHFFFAOYSA-N	Organic compounds	Nucleosides-- nucleotides-- and analogues	Purine nucleosides	none	Purine nucleosides	none	none	none	none	none	none
1669	4-(2-Aminoethyl)-2-methoxyphenol	OtherMutliCpd	Compound	COC1=C(C=CC(=C1)CCN)O	DIVQKHQLANKJQO-UHFFFAOYSA-N	Organic compounds	Benzenoids	Phenols	Methoxyphenols	Methoxyphenols	none	none	none	none	none	none
1670	2-amino-3-(4-hydroxy-3-methoxyphenyl)propanoic acid	OtherMutliCpd	Compound	COC1=C(C=CC(=C1)CC(C(=O)O)N)O	PFDUUKDQEHURQC-UHFFFAOYSA-N	Organic compounds	Organic acids and derivatives	Carboxylic acids and derivatives	Amino acids-- peptides-- and analogues	Amino acids and derivatives	Alpha amino acids and derivatives	Tyrosine and derivatives	none	none	none	none
1673	3-methyladenine	OtherMutliCpd	Compound	CN1C=NC(=C2C1=NC=N2)N	FSASIHFSFGAIJM-UHFFFAOYSA-N	Organic compounds	Organoheterocyclic compounds	Imidazopyrimidines	Purines and purine derivatives	6-aminopurines	none	none	none	none	none	none
1680	NSC692936	OtherMutliCpd	Compound	CC(=CCC1=C(C=C2C(=C1)C3C(CO2)C4=C(O3)C=C(C=C4)O)OC)C	FZFGGNNUYSILSL-UHFFFAOYSA-N	Organic compounds	Phenylpropanoids and polyketides	Isoflavonoids	Furanoisoflavonoids	Pterocarpans	none	none	none	none	none	none
1738	Homovanillic acid	OtherMutliCpd	Compound	COC1=C(C=CC(=C1)CC(=O)O)O	QRMZSPFSDQBLIX-UHFFFAOYSA-N	Organic compounds	Benzenoids	Phenols	Methoxyphenols	Methoxyphenols	none	none	none	none	none	none
1752	4-nonylphenol	OtherMutliCpd	Compound	CCCCCCCCCC1=CC=C(C=C1)O	IGFHQQFPSIBGKE-UHFFFAOYSA-N	Organic compounds	Benzenoids	Phenols	1-hydroxy-2-unsubstituted benzenoids	1-hydroxy-2-unsubstituted benzenoids	none	none	none	none	none	none
1775	phenytoin	Drug	Compound	C1=CC=C(C=C1)C2(C(=O)NC(=O)N2)C3=CC=CC=C3	CXOFVDLJLONNDW-UHFFFAOYSA-N	Organic compounds	Organoheterocyclic compounds	Azolidines	Imidazolidines	Imidazolidinones	Imidazolidinediones	Hydantoins	Phenylhydantoins	none	none	none
1825	5-HYDROXYDECANOIC ACID	OtherMutliCpd	Compound	CCCCCC(CCCC(=O)O)O	LMHJFKYQYDSOQO-UHFFFAOYSA-N	Organic compounds	Lipids and lipid-like molecules	Fatty Acyls	Fatty acids and conjugates	Medium-chain fatty acids	none	none	none	none	none	none
1826	5-Hydroxyindole-3-acetic acid	OtherMutliCpd	Compound	C1=CC2=C(C=C1O)C(=CN2)CC(=O)O	DUUGKQCEGZLZNO-UHFFFAOYSA-N	Organic compounds	Organoheterocyclic compounds	Indoles and derivatives	Indolyl carboxylic acids and derivatives	Indole-3-acetic acid derivatives	none	none	none	none	none	none
1832	N N-Dimethyl-5-methoxytryptamine	OtherMutliCpd	Compound	CN(C)CCC1=CNC2=C1C=C(C=C2)OC	ZSTKHSQDNIGFLM-UHFFFAOYSA-N	Organic compounds	Organoheterocyclic compounds	Indoles and derivatives	Tryptamines and derivatives	Tryptamines and derivatives	none	none	none	none	none	none
1833	5-METHOXYTRYPTAMINE	OtherMutliCpd	Compound	COC1=CC2=C(C=C1)NC=C2CCN	JTEJPPKMYBDEMY-UHFFFAOYSA-N	Organic compounds	Organoheterocyclic compounds	Indoles and derivatives	Tryptamines and derivatives	Tryptamines and derivatives	none	none	none	none	none	none
1864	6-HYDROXYMELATONIN	OtherMutliCpd	Compound	CC(=O)NCCC1=CNC2=CC(=C(C=C21)OC)O	OMYMRCXOJJZYKE-UHFFFAOYSA-N	Organic compounds	Organoheterocyclic compounds	Indoles and derivatives	Hydroxyindoles	Hydroxyindoles	none	none	none	none	none	none
1889	DL-Liquiritigenin	OtherMutliCpd	Compound	C1C(OC2=C(C1=O)C=CC(=C2)O)C3=CC=C(C=C3)O	FURUXTVZLHCCNA-UHFFFAOYSA-N	Organic compounds	Phenylpropanoids and polyketides	Flavonoids	Flavans	Flavanones	none	none	none	none	none	none
1935	Tacrine	Drug	Compound	C1CCC2=NC3=CC=CC=C3C(=C2C1)N	YLJREFDVOIBQDA-UHFFFAOYSA-N	Organic compounds	Organoheterocyclic compounds	Quinolines and derivatives	Benzoquinolines	Acridines	none	none	none	none	none	none
1978	acebutolol	Drug	Compound	CCCC(=O)NC1=CC(=C(C=C1)OCC(CNC(C)C)O)C(=O)C	GOEMGAFJFRBGGG-UHFFFAOYSA-N	Organic compounds	Organic oxygen compounds	Organooxygen compounds	Carbonyl compounds	Ketones	Aryl ketones	Phenylketones	Alkyl-phenylketones	none	none	none
1983	acetaminophen	Drug	Compound	CC(=O)NC1=CC=C(C=C1)O	RZVAJINKPMORJF-UHFFFAOYSA-N	Organic compounds	Benzenoids	Phenols	1-hydroxy-2-unsubstituted benzenoids	1-hydroxy-2-unsubstituted benzenoids	none	none	none	none	none	none
2019	actinomycin D	Drug	Compound	CC1C(C(=O)NC(C(=O)N2CCCC2C(=O)N(CC(=O)N(C(C(=O)O1)C(C)C)C)C)C(C)C)NC(=O)C3=C4C(=C(C=C3)C)OC5=C(C(=O)C(=C(C5=N4)C(=O)NC6C(OC(=O)C(N(C(=O)CN(C(=O)C7CCCN7C(=O)C(NC6=O)C(C)C)C)C)C(C)C)C)N)C	RJURFGZVJUQBHK-UHFFFAOYSA-N	Organic compounds	Organic acids and derivatives	Peptidomimetics	Depsipeptides	Cyclic depsipeptides	none	none	none	none	none	none
2022	acyclovir	Drug	Compound	C1=NC2=C(N1COCCO)NC(=NC2=O)N	MKUXAQIIEYXACX-UHFFFAOYSA-N	Organic compounds	Organoheterocyclic compounds	Imidazopyrimidines	Purines and purine derivatives	Purinones	Hypoxanthines	none	none	none	none	none
2024	4-(6-amino-9h-purin-9-yl)-6-(hydroxymethyl)tetrahydrofuro[3 4-d][1 3 2]dioxaphosphol-2-ol 2-oxide	OtherMutliCpd	Compound	C1=NC2=C(C(=N1)N)N=CN2C3C4C(C(O3)CO)OP(=O)(O4)O	KMYWVDDIPVNLME-UHFFFAOYSA-N	Organic compounds	Nucleosides-- nucleotides-- and analogues	Purine nucleotides	Cyclic purine nucleotides	2'--3'-cyclic purine nucleotides	none	none	none	none	none	none
2041	2700-23-4	OtherMutliCpd	Compound	C1=CC(=CC=C1C=C(C#N)C#N)[N+](=O)[O-]	BDTIGNGBIBFXSE-UHFFFAOYSA-N	Organic compounds	Benzenoids	Benzene and substituted derivatives	Nitrobenzenes	Nitrobenzenes	none	none	none	none	none	none
2078	alachlor	OtherMutliCpd	Compound	CCC1=C(C(=CC=C1)CC)N(COC)C(=O)CCl	XCSGPAVHZFQHGE-UHFFFAOYSA-N	Organic compounds	Benzenoids	Benzene and substituted derivatives	Anilides	Anilides	none	none	none	none	none	none
2083	Salbutamol	Drug	Compound	CC(C)(C)NCC(C1=CC(=C(C=C1)O)CO)O	NDAUXUAQIAJITI-UHFFFAOYSA-N	Organic compounds	Benzenoids	Benzene and substituted derivatives	Benzyl alcohols	Benzyl alcohols	none	none	none	none	none	none
2088	alendronate	Drug	Compound	C(CC(O)(P(=O)(O)O)P(=O)(O)O)CN	OGSPWJRAVKPPFI-UHFFFAOYSA-N	Organic compounds	Organic acids and derivatives	Organic phosphonic acids and derivatives	Bisphosphonates	Bisphosphonates	none	none	none	none	none	none
2092	alfuzosin	Drug	Compound	CN(CCCNC(=O)C1CCCO1)C2=NC3=CC(=C(C=C3C(=N2)N)OC)OC	WNMJYKCGWZFFKR-UHFFFAOYSA-N	Organic compounds	Organoheterocyclic compounds	Diazanaphthalenes	Benzodiazines	Quinazolines	Quinazolinamines	none	none	none	none	none
2099	alosetron	Drug	Compound	CC1=C(N=CN1)CN2CCC3=C(C2=O)C4=CC=CC=C4N3C	JSWZEAMFRNKZNL-UHFFFAOYSA-N	Organic compounds	Organoheterocyclic compounds	Indoles and derivatives	N-alkylindoles	N-alkylindoles	none	none	none	none	none	none
2108	Methyl hexopyranoside	OtherMutliCpd	Compound	COC1C(C(C(C(O1)CO)O)O)O	HOVAGTYPODGVJG-UHFFFAOYSA-N	Organic compounds	Organic oxygen compounds	Organooxygen compounds	Carbohydrates and carbohydrate conjugates	Glycosyl compounds	O-glycosyl compounds	none	none	none	none	none
2117	alpha-tochopheryl acetate	OtherMutliCpd	Compound	CC1=C2C(=C(C(=C1C)OC(=O)C)C)CCC(O2)(C)CCCC(C)CCCC(C)CCCC(C)C	ZAKOWWREFLAJOT-UHFFFAOYSA-N	Organic compounds	Lipids and lipid-like molecules	Prenol lipids	Quinone and hydroquinone lipids	Vitamin E compounds	none	none	none	none	none	none
2123	Altretamine	Drug	Compound	CN(C)C1=NC(=NC(=N1)N(C)C)N(C)C	UUVWYPNAQBNQJQ-UHFFFAOYSA-N	Organic compounds	Organic nitrogen compounds	Organonitrogen compounds	Amines	Tertiary amines	Tertiary alkylarylamines	Dialkylarylamines	none	none	none	none
2131	Ambenonium	Drug	Compound	CC[N+](CC)(CCNC(=O)C(=O)NCC[N+](CC)(CC)CC1=CC=CC=C1Cl)CC2=CC=CC=C2Cl	OMHBPUNFVFNHJK-UHFFFAOYSA-P	Organic compounds	Organic acids and derivatives	Carboxylic acids and derivatives	Amino acids-- peptides-- and analogues	Amino acids and derivatives	Alpha amino acids and derivatives	Alpha amino acid amides	none	none	none	none
2140	Diatrizoic acid	Drug	Compound	CC(=O)NC1=C(C(=C(C(=C1I)C(=O)O)I)NC(=O)C)I	YVPYQUNUQOZFHG-UHFFFAOYSA-N	Organic compounds	Benzenoids	Benzene and substituted derivatives	Benzoic acids and derivatives	Halobenzoic acids and derivatives	Halobenzoic acids	none	none	none	none	none
2145	aminoglutethimide	Drug	Compound	CCC1(CCC(=O)NC1=O)C2=CC=C(C=C2)N	ROBVIMPUHSLWNV-UHFFFAOYSA-N	Organic compounds	Benzenoids	Benzene and substituted derivatives	Aniline and substituted anilines	Aniline and substituted anilines	none	none	none	none	none	none
2148	4-Aminohippuric acid	OtherMutliCpd	Compound	C1=CC(=CC=C1C(=O)NCC(=O)O)N	HSMNQINEKMPTIC-UHFFFAOYSA-N	Organic compounds	Benzenoids	Benzene and substituted derivatives	Benzoic acids and derivatives	Benzamides	Hippuric acids and derivatives	Hippuric acids	none	none	none	none
2153	theophylline	Drug	Compound	CN1C2=C(C(=O)N(C1=O)C)NC=N2	ZFXYFBGIUFBOJW-UHFFFAOYSA-N	Organic compounds	Organoheterocyclic compounds	Imidazopyrimidines	Purines and purine derivatives	Xanthines	none	none	none	none	none	none
2154	aminopterin	OtherMutliCpd	Compound	C1=CC(=CC=C1C(=O)NC(CCC(=O)O)C(=O)O)NCC2=CN=C3C(=N2)C(=NC(=N3)N)N	TVZGACDUOSZQKY-UHFFFAOYSA-N	Organic compounds	Organoheterocyclic compounds	Pteridines and derivatives	Pterins and derivatives	Pteroic acids and derivatives	Folic acids and derivatives	Folic acids	none	none	none	none
2156	AC1L1D1O	Drug	Compound	CCCCC1=C(C2=CC=CC=C2O1)C(=O)C3=CC(=C(C(=C3)I)OCC[NH+](CC)CC)I	IYIKLHRQXLHMJQ-UHFFFAOYSA-O	Organic compounds	Organic oxygen compounds	Organooxygen compounds	Carbonyl compounds	Ketones	Aryl ketones	Phenylketones	Aryl-phenylketones	none	none	none
2160	amitriptyline	Drug	Compound	CN(C)CCC=C1C2=CC=CC=C2CCC3=CC=CC=C31	KRMDCWKBEZIMAB-UHFFFAOYSA-N	Organic compounds	Benzenoids	Dibenzocycloheptenes	none	Dibenzocycloheptenes	none	none	none	none	none	none
2162	amlodipine	Drug	Compound	CCOC(=O)C1=C(NC(=C(C1C2=CC=CC=C2Cl)C(=O)OC)C)COCCN	HTIQEAQVCYTUBX-UHFFFAOYSA-N	Organic compounds	Organoheterocyclic compounds	Pyridines and derivatives	Hydropyridines	Dihydropyridines	Dihydropyridinecarboxylic acids and derivatives	none	none	none	none	none
2170	amoxapine	Drug	Compound	C1CN(CCN1)C2=NC3=CC=CC=C3OC4=C2C=C(C=C4)Cl	QWGDMFLQWFTERH-UHFFFAOYSA-N	Organic compounds	Organoheterocyclic compounds	Benzoxazepines	Dibenzoxazepines	Dibenzoxazepines	none	none	none	none	none	none
2171	6-{[amino(4-hydroxyphenyl)acetyl]amino}-3 3-dimethyl-7-oxo-4-thia-1-azabicyclo[3.2.0]heptane-2-carboxylic acid	OtherMutliCpd	Compound	CC1(C(N2C(S1)C(C2=O)NC(=O)C(C3=CC=C(C=C3)O)N)C(=O)O)C	LSQZJLSUYDQPKJ-UHFFFAOYSA-N	Organic compounds	Organoheterocyclic compounds	Lactams	Beta lactams	Penams	Penicillins	none	none	none	none	none
2179	amsacrine	Drug	Compound	COC1=C(C=CC(=C1)NS(=O)(=O)C)NC2=C3C=CC=CC3=NC4=CC=CC=C42	XCPGHVQEEXUHNC-UHFFFAOYSA-N	Organic compounds	Organoheterocyclic compounds	Quinolines and derivatives	Benzoquinolines	Acridines	none	none	none	none	none	none
2180	amygdalin	OtherMutliCpd	Compound	C1=CC=C(C=C1)C(C#N)OC2C(C(C(C(O2)COC3C(C(C(C(O3)CO)O)O)O)O)O)O	XUCIJNAGGSZNQT-UHFFFAOYSA-N	Organic compounds	Organic oxygen compounds	Organooxygen compounds	Carbohydrates and carbohydrate conjugates	Glycosyl compounds	Cyanogenic glycosides	none	none	none	none	none
2181	3-(piperidin-2-yl)pyridine	OtherMutliCpd	Compound	C1CCNC(C1)C2=CN=CC=C2	MTXSIJUGVMTTMU-UHFFFAOYSA-N	Organic compounds	Alkaloids and derivatives	none	none	Alkaloids and derivatives	none	none	none	none	none	none
2190	AC1L1D4I	OtherMutliCpd	Compound	C1=CN(C2=CC(=C(C(=C21)Cl)O)O)S(=O)(=O)[O-]	QNYOMDNEXUQZEF-UHFFFAOYSA-M	Organic compounds	Organoheterocyclic compounds	Indoles and derivatives	Hydroxyindoles	Hydroxyindoles	none	none	none	none	none	none
2214	Acetovanillone	OtherMutliCpd	Compound	CC(=O)C1=CC(=C(C=C1)O)OC	DFYRUELUNQRZTB-UHFFFAOYSA-N	Organic compounds	Organic oxygen compounds	Organooxygen compounds	Carbonyl compounds	Ketones	Aryl ketones	Phenylketones	Alkyl-phenylketones	none	none	none
2244	aspirin	Drug	Compound	CC(=O)OC1=CC=CC=C1C(=O)O	BSYNRYMUTXBXSQ-UHFFFAOYSA-N	Organic compounds	Benzenoids	Benzene and substituted derivatives	Benzoic acids and derivatives	Hydroxybenzoic acid derivatives	Salicylic acid and derivatives	Acylsalicylic acids and derivatives	Acylsalicylic acids	none	none	none
2249	atenolol	Drug	Compound	CC(C)NCC(COC1=CC=C(C=C1)CC(=O)N)O	METKIMKYRPQLGS-UHFFFAOYSA-N	Organic compounds	Benzenoids	Benzene and substituted derivatives	Phenylacetamides	Phenylacetamides	none	none	none	none	none	none
2265	azathioprine	Drug	Compound	CN1C=NC(=C1SC2=NC=NC3=C2NC=N3)[N+](=O)[O-]	LMEKQMALGUDUQG-UHFFFAOYSA-N	Organic compounds	Organosulfur compounds	Thioethers	Aryl thioethers	Diarylthioethers	none	none	none	none	none	none
2266	azelaic acid	Drug	Compound	C(CCCC(=O)O)CCCC(=O)O	BDJRBEYXGGNYIS-UHFFFAOYSA-N	Organic compounds	Lipids and lipid-like molecules	Fatty Acyls	Fatty acids and conjugates	Medium-chain fatty acids	none	none	none	none	none	none
2284	baclofen	Drug	Compound	C1=CC(=CC=C1C(CC(=O)O)CN)Cl	KPYSYYIEGFHWSV-UHFFFAOYSA-N	Organic compounds	Organic acids and derivatives	Carboxylic acids and derivatives	Amino acids-- peptides-- and analogues	Amino acids and derivatives	Gamma amino acids and derivatives	none	none	none	none	none
2286	BISPHENOL A DIGLYCIDYL ETHER	OtherMutliCpd	Compound	CC(C)(C1=CC=C(C=C1)OCC2CO2)C3=CC=C(C=C3)OCC4CO4	LCFVJGUPQDGYKZ-UHFFFAOYSA-N	Organic compounds	Benzenoids	Benzene and substituted derivatives	Diphenylmethanes	Diphenylmethanes	none	none	none	none	none	none
2331	Benzamide	OtherMutliCpd	Compound	C1=CC=C(C=C1)C(=O)N	KXDAEFPNCMNJSK-UHFFFAOYSA-N	Organic compounds	Benzenoids	Benzene and substituted derivatives	Benzoic acids and derivatives	Benzamides	none	none	none	none	none	none
2337	benzocaine	Drug	Compound	CCOC(=O)C1=CC=C(C=C1)N	BLFLLBZGZJTVJG-UHFFFAOYSA-N	Organic compounds	Benzenoids	Benzene and substituted derivatives	Benzoic acids and derivatives	Benzoic acid esters	none	none	none	none	none	none
2345	BENZYL BENZOATE	OtherMutliCpd	Compound	C1=CC=C(C=C1)COC(=O)C2=CC=CC=C2	SESFRYSPDFLNCH-UHFFFAOYSA-N	Organic compounds	Benzenoids	Benzene and substituted derivatives	Benzoic acids and derivatives	Benzoic acid esters	none	none	none	none	none	none
2346	benzyl isothiocyanate	OtherMutliCpd	Compound	C1=CC=C(C=C1)CN=C=S	MDKCFLQDBWCQCV-UHFFFAOYSA-N	Organic compounds	Benzenoids	Benzene and substituted derivatives	none	Benzene and substituted derivatives	none	none	none	none	none	none
2349	Cillin	Drug	Compound	CC1(C(N2C(S1)C(C2=O)NC(=O)CC3=CC=CC=C3)C(=O)O)C	JGSARLDLIJGVTE-UHFFFAOYSA-N	Organic compounds	Organic acids and derivatives	Carboxylic acids and derivatives	Amino acids-- peptides-- and analogues	Peptides	Dipeptides	none	none	none	none	none
2353	berberine	OtherMutliCpd	Compound	COC1=C(C2=C[N+]3=C(C=C2C=C1)C4=CC5=C(C=C4CC3)OCO5)OC	YBHILYKTIRIUTE-UHFFFAOYSA-N	Organic compounds	Alkaloids and derivatives	Protoberberine alkaloids and derivatives	none	Protoberberine alkaloids and derivatives	none	none	none	none	none	none
2355	Bergapten	OtherMutliCpd	Compound	COC1=C2C=CC(=O)OC2=CC3=C1C=CO3	BGEBZHIAGXMEMV-UHFFFAOYSA-N	Organic compounds	Phenylpropanoids and polyketides	Coumarins and derivatives	Furanocoumarins	Linear furanocoumarins	Psoralens	5-methoxypsoralens	none	none	none	none
2360	Dencichine	OtherMutliCpd	Compound	C(C(C(=O)O)N)NC(=O)C(=O)O	NEEQFPMRODQIKX-UHFFFAOYSA-N	Organic compounds	Organic acids and derivatives	Carboxylic acids and derivatives	Amino acids-- peptides-- and analogues	Amino acids and derivatives	Alpha amino acids and derivatives	Alpha amino acids	none	none	none	none
2366	betahistine	Drug	Compound	CNCCC1=CC=CC=N1	UUQMNUMQCIQDMZ-UHFFFAOYSA-N	Organic compounds	Organic nitrogen compounds	Organonitrogen compounds	Amines	Aralkylamines	none	none	none	none	none	none
2369	betaxolol	Drug	Compound	CC(C)NCC(COC1=CC=C(C=C1)CCOCC2CC2)O	NWIUTZDMDHAVTP-UHFFFAOYSA-N	Organic compounds	Benzenoids	Phenols	Tyrosols and derivatives	Tyrosols and derivatives	none	none	none	none	none	none
2370	bethanechol	Drug	Compound	CC(C[N+](C)(C)C)OC(=O)N	NZUPCNDJBJXXRF-UHFFFAOYSA-O	Organic compounds	Organic nitrogen compounds	Organonitrogen compounds	Quaternary ammonium salts	Tetraalkylammonium salts	none	none	none	none	none	none
2371	Betulic acid	OtherMutliCpd	Compound	CC(=C)C1CCC2(C1C3CCC4C5(CCC(C(C5CCC4(C3(CC2)C)C)(C)C)O)C)C(=O)O	QGJZLNKBHJESQX-UHFFFAOYSA-N	Organic compounds	Lipids and lipid-like molecules	Prenol lipids	Triterpenoids	Triterpenoids	none	none	none	none	none	none
2381	biperiden	Drug	Compound	C1CCN(CC1)CCC(C2CC3CC2C=C3)(C4=CC=CC=C4)O	YSXKPIUOCJLQIE-UHFFFAOYSA-N	Organic compounds	Organic nitrogen compounds	Organonitrogen compounds	Amines	Aralkylamines	none	none	none	none	none	none
2391	bisacodyl	Drug	Compound	CC(=O)OC1=CC=C(C=C1)C(C2=CC=C(C=C2)OC(=O)C)C3=CC=CC=N3	KHOITXIGCFIULA-UHFFFAOYSA-N	Organic compounds	Benzenoids	Benzene and substituted derivatives	Diphenylmethanes	Diphenylmethanes	none	none	none	none	none	none
2405	BISOPROLOL	Drug	Compound	CC(C)NCC(COC1=CC=C(C=C1)COCCOC(C)C)O	VHYCDWMUTMEGQY-UHFFFAOYSA-N	Organic compounds	Benzenoids	Benzene and substituted derivatives	Benzylethers	Benzylethers	none	none	none	none	none	none
2435	brimonidine	Drug	Compound	C1CN=C(N1)NC2=C(C3=NC=CN=C3C=C2)Br	XYLJNLCSTIOKRM-UHFFFAOYSA-N	Organic compounds	Organoheterocyclic compounds	Diazanaphthalenes	Benzodiazines	Quinoxalines	none	none	none	none	none	none
2471	bumetanide	Drug	Compound	CCCCNC1=C(C(=CC(=C1)C(=O)O)S(=O)(=O)N)OC2=CC=CC=C2	MAEIEVLCKWDQJH-UHFFFAOYSA-N	Organic compounds	Benzenoids	Benzene and substituted derivatives	Diphenylethers	Diphenylethers	none	none	none	none	none	none
2474	bupivacaine	Drug	Compound	CCCCN1CCCCC1C(=O)NC2=C(C=CC=C2C)C	LEBVLXFERQHONN-UHFFFAOYSA-N	Organic compounds	Organic acids and derivatives	Carboxylic acids and derivatives	Amino acids-- peptides-- and analogues	Amino acids and derivatives	Alpha amino acids and derivatives	Alpha amino acid amides	none	none	none	none
2484	butenafine	Drug	Compound	CC(C)(C)C1=CC=C(C=C1)CN(C)CC2=CC=CC3=CC=CC=C32	ABJKWBDEJIDSJZ-UHFFFAOYSA-N	Organic compounds	Benzenoids	Naphthalenes	none	Naphthalenes	none	none	none	none	none	none
2506	IN1379	OtherMutliCpd	Compound	CCCCCCCCCCCCCCCC(C(CO)NC(=O)C)O	CRJGESKKUOMBCT-UHFFFAOYSA-N	Organic compounds	Lipids and lipid-like molecules	Sphingolipids	Ceramides	Ceramides	none	none	none	none	none	none
2516	AC1L1DUT	OtherMutliCpd	Compound	CC12CCC3=C(C1CCC45C2CCC(C4)C(C5)(CO)O)C=CO3	DNJVYWXIDISQRD-UHFFFAOYSA-N	Organic compounds	Organoheterocyclic compounds	Naphthofurans	none	Naphthofurans	none	none	none	none	none	none
2519	caffeine	Drug	Compound	CN1C=NC2=C1C(=O)N(C(=O)N2C)C	RYYVLZVUVIJVGH-UHFFFAOYSA-N	Organic compounds	Organoheterocyclic compounds	Imidazopyrimidines	Purines and purine derivatives	Xanthines	none	none	none	none	none	none
2520	VERAPAMIL	Drug	Compound	CC(C)C(CCCN(C)CCC1=CC(=C(C=C1)OC)OC)(C#N)C2=CC(=C(C=C2)OC)OC	SGTNSNPWRIOYBX-UHFFFAOYSA-N	Organic compounds	Benzenoids	Benzene and substituted derivatives	Phenylbutylamines	Phenylbutylamines	none	none	none	none	none	none
2526	beta-Glycerophosphoric acid	OtherMutliCpd	Compound	C(C(CO)OP(=O)(O)O)O	DHCLVCXQIBBOPH-UHFFFAOYSA-N	Organic compounds	Lipids and lipid-like molecules	Glycerophospholipids	Glycerophosphates	Glycerophosphates	none	none	none	none	none	none
2541	candesartan	Drug	Compound	CCOC1=NC2=CC=CC(=C2N1CC3=CC=C(C=C3)C4=CC=CC=C4C5=NNN=N5)C(=O)O	HTQMVQVXFRQIKW-UHFFFAOYSA-N	Organic compounds	Benzenoids	Benzene and substituted derivatives	Biphenyls and derivatives	Biphenyls and derivatives	none	none	none	none	none	none
2553	Carbadox-d3	OtherMutliCpd	Compound	COC(=O)N=NC=C1C=[N+](C2=CC=CC=C2N1O)[O-]	BPMVRAQIQQEBLN-UHFFFAOYSA-N	Organic compounds	Organoheterocyclic compounds	Diazanaphthalenes	Benzodiazines	Quinoxalines	none	none	none	none	none	none
2554	carbamazepine	Drug	Compound	C1=CC=C2C(=C1)C=CC3=CC=CC=C3N2C(=O)N	FFGPTBGBLSHEPO-UHFFFAOYSA-N	Organic compounds	Organoheterocyclic compounds	Benzazepines	Dibenzazepines	Dibenzazepines	none	none	none	none	none	none
2564	carbinoxamine	Drug	Compound	CN(C)CCOC(C1=CC=C(C=C1)Cl)C2=CC=CC=N2	OJFSXZCBGQGRNV-UHFFFAOYSA-N	Organic compounds	Benzenoids	Benzene and substituted derivatives	Benzylethers	Benzylethers	none	none	none	none	none	none
2566	carbofuran	OtherMutliCpd	Compound	CC1(CC2=C(O1)C(=CC=C2)OC(=O)NC)C	DUEPRVBVGDRKAG-UHFFFAOYSA-N	Organic compounds	Organoheterocyclic compounds	Coumarans	none	Coumarans	none	none	none	none	none	none
2572	Spermidic acid	OtherMutliCpd	Compound	C(CC(=O)O)CNCCC(=O)O	SRGQUICKDUQCKO-UHFFFAOYSA-N	Organic compounds	Organic acids and derivatives	Carboxylic acids and derivatives	Amino acids-- peptides-- and analogues	Amino acids and derivatives	Gamma amino acids and derivatives	none	none	none	none	none
2576	carisoprodol	Drug	Compound	CCCC(C)(COC(=O)N)COC(=O)NC(C)C	OFZCIYFFPZCNJE-UHFFFAOYSA-N	Organic compounds	Organic acids and derivatives	Carboxylic acids and derivatives	Amino acids-- peptides-- and analogues	Amino acids and derivatives	Carbamic acids and derivatives	Carbamate esters	none	none	none	none
2578	carmustine	Drug	Compound	C(CCl)NC(=O)N(CCCl)N=O	DLGOEMSEDOSKAD-UHFFFAOYSA-N	Organic compounds	Organic acids and derivatives	Organic carbonic acids and derivatives	Ureas	Nitrosoureas	none	none	none	none	none	none
2583	CARTEOLOL	Drug	Compound	CC(C)(C)NCC(COC1=CC=CC2=C1CCC(=O)N2)O	LWAFSWPYPHEXKX-UHFFFAOYSA-N	Organic compounds	Organoheterocyclic compounds	Quinolines and derivatives	Hydroquinolines	Hydroquinolines	none	none	none	none	none	none
2585	carvedilol	Drug	Compound	COC1=CC=CC=C1OCCNCC(COC2=CC=CC3=C2C4=CC=CC=C4N3)O	OGHNVEJMJSYVRP-UHFFFAOYSA-N	Organic compounds	Organoheterocyclic compounds	Indoles and derivatives	Carbazoles	Carbazoles	none	none	none	none	none	none
2610	Sumacef	Drug	Compound	CC1=C(N2C(C(C2=O)NC(=O)C(C3=CC=C(C=C3)O)N)SC1)C(=O)O	BOEGTKLJZSQCCD-UHFFFAOYSA-N	Organic compounds	Organoheterocyclic compounds	Lactams	Beta lactams	Cephems	Cephalosporins	none	none	none	none	none
2616	AC1L1E2T	OtherMutliCpd	Compound	CC(=O)OCC1=C(N2C(C(C2=O)NC(=O)CSC3=CC=NC=C3)SC1)C(=O)O	UQLLWWBDSUHNEB-UHFFFAOYSA-N	Organic compounds	Organoheterocyclic compounds	Lactams	Beta lactams	Cephems	Cephalosporins	Cephalosporin 3'-esters	none	none	none	none
2682	1-Hexadecanol	OtherMutliCpd	Compound	CCCCCCCCCCCCCCCCO	BXWNKGSJHAJOGX-UHFFFAOYSA-N	Organic compounds	Lipids and lipid-like molecules	Fatty Acyls	Fatty alcohols	Long-chain fatty alcohols	none	none	none	none	none	none
2708	chlorambucil	Drug	Compound	C1=CC(=CC=C1CCCC(=O)O)N(CCCl)CCCl	JCKYGMPEJWAADB-UHFFFAOYSA-N	Organic compounds	Organic nitrogen compounds	Organonitrogen compounds	Nitrogen mustard compounds	Nitrogen mustard compounds	none	none	none	none	none	none
2719	chloroquine	Drug	Compound	CCN(CC)CCCC(C)NC1=C2C=CC(=CC2=NC=C1)Cl	WHTVZRBIWZFKQO-UHFFFAOYSA-N	Organic compounds	Organoheterocyclic compounds	Quinolines and derivatives	Aminoquinolines and derivatives	4-aminoquinolines	none	none	none	none	none	none
2725	chlorpheniramine	OtherMutliCpd	Compound	CN(C)CCC(C1=CC=C(C=C1)Cl)C2=CC=CC=N2	SOYKEARSMXGVTM-UHFFFAOYSA-N	Organic compounds	Organoheterocyclic compounds	Pyridines and derivatives	Pheniramines	Pheniramines	none	none	none	none	none	none
2732	chlorthalidone	Drug	Compound	C1=CC=C2C(=C1)C(=O)NC2(C3=CC(=C(C=C3)Cl)S(=O)(=O)N)O	JIVPVXMEBJLZRO-UHFFFAOYSA-N	Organic compounds	Organoheterocyclic compounds	Isoindoles and derivatives	Isoindolines	Isoindolones	none	none	none	none	none	none
2733	chlorzoxazone	Drug	Compound	C1=CC2=C(C=C1Cl)NC(=O)O2	TZFWDZFKRBELIQ-UHFFFAOYSA-N	Organic compounds	Organoheterocyclic compounds	Benzoxazoles	Benzoxazolones	Benzoxazolones	none	none	none	none	none	none
2757	CINCHONIDINE	OtherMutliCpd	Compound	C=CC1CN2CCC1CC2C(C3=CC=NC4=CC=CC=C34)O	KMPWYEUPVWOPIM-UHFFFAOYSA-N	Organic compounds	Alkaloids and derivatives	Cinchona alkaloids	none	Cinchona alkaloids	none	none	none	none	none	none
2758	Eucalyptol	OtherMutliCpd	Compound	CC1(C2CCC(O1)(CC2)C)C	WEEGYLXZBRQIMU-UHFFFAOYSA-N	Organic compounds	Organoheterocyclic compounds	Oxanes	none	Oxanes	none	none	none	none	none	none
2762	cinoxacin	Drug	Compound	CCN1C2=CC3=C(C=C2C(=O)C(=N1)C(=O)O)OCO3	VDUWPHTZYNWKRN-UHFFFAOYSA-N	Organic compounds	Organoheterocyclic compounds	Diazanaphthalenes	Benzodiazines	Cinnolines	none	none	none	none	none	none
2764	ciprofloxacin	Drug	Compound	C1CC1N2C=C(C(=O)C3=CC(=C(C=C32)N4CCNCC4)F)C(=O)O	MYSWGUAQZAJSOK-UHFFFAOYSA-N	Organic compounds	Organoheterocyclic compounds	Quinolines and derivatives	Quinoline carboxylic acids	Quinoline carboxylic acids	none	none	none	none	none	none
2771	citalopram	Drug	Compound	CN(C)CCCC1(C2=C(CO1)C=C(C=C2)C#N)C3=CC=C(C=C3)F	WSEQXVZVJXJVFP-UHFFFAOYSA-N	Organic compounds	Benzenoids	Benzene and substituted derivatives	Phenylbutylamines	Phenylbutylamines	none	none	none	none	none	none
2775	5 7-Dimethoxycoumarin	OtherMutliCpd	Compound	COC1=CC(=C2C=CC(=O)OC2=C1)OC	NXJCRELRQHZBQA-UHFFFAOYSA-N	Organic compounds	Phenylpropanoids and polyketides	Coumarins and derivatives	none	Coumarins and derivatives	none	none	none	none	none	none
2783	clenbuterol	OtherMutliCpd	Compound	CC(C)(C)NCC(C1=CC(=C(C(=C1)Cl)N)Cl)O	STJMRWALKKWQGH-UHFFFAOYSA-N	Organic compounds	Benzenoids	Benzene and substituted derivatives	Halobenzenes	Chlorobenzenes	Dichlorobenzenes	none	none	none	none	none
2802	Clonazepam	Drug	Compound	C1C(=O)NC2=C(C=C(C=C2)[N+](=O)[O-])C(=N1)C3=CC=CC=C3Cl	DGBIGWXXNGSACT-UHFFFAOYSA-N	Organic compounds	Organoheterocyclic compounds	Benzodiazepines	1--4-benzodiazepines	1--4-benzodiazepines	none	none	none	none	none	none
2862	Convallaotoxin	OtherMutliCpd	Compound	CC1C(C(C(C(O1)OC2CCC3(C4CCC5(C(CCC5(C4CCC3(C2)O)O)C6=CC(=O)OC6)C)C=O)O)O)O	HULMNSIAKWANQO-UHFFFAOYSA-N	Organic compounds	Lipids and lipid-like molecules	Steroids and steroid derivatives	Steroid lactones	Cardenolides and derivatives	Cardenolide glycosides and derivatives	none	none	none	none	none
2879	P-CRESOL	OtherMutliCpd	Compound	CC1=CC=C(C=C1)O	IWDCLRJOBJJRNH-UHFFFAOYSA-N	Organic compounds	Benzenoids	Phenols	Cresols	Para cresols	none	none	none	none	none	none
2881	Cromoglycate	Drug	Compound	C1=CC2=C(C(=C1)OCC(COC3=CC=CC4=C3C(=O)C=C(O4)C(=O)[O-])O)C(=O)C=C(O2)C(=O)[O-]	IMZMKUWMOSJXDT-UHFFFAOYSA-L	Organic compounds	Organoheterocyclic compounds	Benzopyrans	1-benzopyrans	Chromones	none	none	none	none	none	none
2895	cyclobenzaprine	Drug	Compound	CN(C)CCC=C1C2=CC=CC=C2C=CC3=CC=CC=C31	JURKNVYFZMSNLP-UHFFFAOYSA-N	Organic compounds	Benzenoids	Dibenzocycloheptenes	none	Dibenzocycloheptenes	none	none	none	none	none	none
2905	cyclopentolate	Drug	Compound	CN(C)CCOC(=O)C(C1=CC=CC=C1)C2(CCCC2)O	SKYSRIRYMSLOIN-UHFFFAOYSA-N	Organic compounds	Benzenoids	Benzene and substituted derivatives	none	Benzene and substituted derivatives	none	none	none	none	none	none
2913	CYPROHEPTADINE	Drug	Compound	CN1CCC(=C2C3=CC=CC=C3C=CC4=CC=CC=C42)CC1	JJCFRYNCJDLXIK-UHFFFAOYSA-N	Organic compounds	Benzenoids	Dibenzocycloheptenes	none	Dibenzocycloheptenes	none	none	none	none	none	none
2933	4-(6-amino-9H-purin-9-yl)-2 3-dihydroxybutanoic acid	OtherMutliCpd	Compound	C1=NC2=C(C(=N1)N)N=CN2CC(C(C(=O)O)O)O	LIEMBEWXEZJEEZ-UHFFFAOYSA-N	Organic compounds	Organoheterocyclic compounds	Imidazopyrimidines	Purines and purine derivatives	6-aminopurines	none	none	none	none	none	none
2950	danthron	OtherMutliCpd	Compound	C1=CC2=C(C(=C1)O)C(=O)C3=C(C2=O)C=CC=C3O	QBPFLULOKWLNNW-UHFFFAOYSA-N	Organic compounds	Benzenoids	Anthracenes	Anthraquinones	Anthraquinones	none	none	none	none	none	none
2969	Decanoic acid	OtherMutliCpd	Compound	CCCCCCCCCC(=O)O	GHVNFZFCNZKVNT-UHFFFAOYSA-N	Organic compounds	Lipids and lipid-like molecules	Fatty Acyls	Fatty acids and conjugates	Medium-chain fatty acids	none	none	none	none	none	none
2973	deferoxamine	Drug	Compound	CC(=O)N(CCCCCNC(=O)CCC(=O)N(CCCCCNC(=O)CCC(=O)N(CCCCCN)O)O)O	UBQYURCVBFRUQT-UHFFFAOYSA-N	Organic compounds	Organic acids and derivatives	Carboxylic acids and derivatives	Carboxylic acid derivatives	Carboxylic acid amides	Primary carboxylic acid amides	Hydroxamic acids	Acetohydroxamic acids	none	none	none
2995	desipramine	Drug	Compound	CNCCCN1C2=CC=CC=C2CCC3=CC=CC=C31	HCYAFALTSJYZDH-UHFFFAOYSA-N	Organic compounds	Organoheterocyclic compounds	Benzazepines	Dibenzazepines	Dibenzazepines	none	none	none	none	none	none
2997	Nordiazepam	OtherMutliCpd	Compound	C1C(=O)NC2=C(C=C(C=C2)Cl)C(=N1)C3=CC=CC=C3	AKPLHCDWDRPJGD-UHFFFAOYSA-N	Organic compounds	Organoheterocyclic compounds	Benzodiazepines	1--4-benzodiazepines	1--4-benzodiazepines	none	none	none	none	none	none
2998	NONIVAMIDE	OtherMutliCpd	Compound	CCCCCCCCC(=O)NCC1=CC(=C(C=C1)O)OC	RGOVYLWUIBMPGK-UHFFFAOYSA-N	Organic compounds	Benzenoids	Phenols	Methoxyphenols	Methoxyphenols	none	none	none	none	none	none
3009	EFLORNITHINE	Drug	Compound	C(CC(C(F)F)(C(=O)O)N)CN	VLCYCQAOQCDTCN-UHFFFAOYSA-N	Organic compounds	Organic acids and derivatives	Carboxylic acids and derivatives	Amino acids-- peptides-- and analogues	Amino acids and derivatives	Alpha amino acids and derivatives	Alpha amino acids	none	none	none	none
3016	diazepam	Drug	Compound	CN1C(=O)CN=C(C2=C1C=CC(=C2)Cl)C3=CC=CC=C3	AAOVKJBEBIDNHE-UHFFFAOYSA-N	Organic compounds	Organoheterocyclic compounds	Benzodiazepines	1--4-benzodiazepines	1--4-benzodiazepines	none	none	none	none	none	none
3026	dibutyl phthalate	OtherMutliCpd	Compound	CCCCOC(=O)C1=CC=CC=C1C(=O)OCCCC	DOIRQSBPFJWKBE-UHFFFAOYSA-N	Organic compounds	Benzenoids	Benzene and substituted derivatives	Benzoic acids and derivatives	Benzoic acid esters	none	none	none	none	none	none
3032	{2-[(2 6-dichlorophenyl)amino]phenyl}acetate	Drug	Compound	C1=CC=C(C(=C1)CC(=O)[O-])NC2=C(C=CC=C2Cl)Cl	DCOPUUMXTXDBNB-UHFFFAOYSA-M	Organic compounds	Benzenoids	Benzene and substituted derivatives	Halobenzenes	Chlorobenzenes	Dichlorobenzenes	none	none	none	none	none
3033	diclofenac	Drug	Compound	C1=CC=C(C(=C1)CC(=O)O)NC2=C(C=CC=C2Cl)Cl	DCOPUUMXTXDBNB-UHFFFAOYSA-N	Organic compounds	Benzenoids	Benzene and substituted derivatives	Halobenzenes	Chlorobenzenes	Dichlorobenzenes	none	none	none	none	none
3036	Clofenotane	OtherMutliCpd	Compound	C1=CC(=CC=C1C(C2=CC=C(C=C2)Cl)C(Cl)(Cl)Cl)Cl	YVGGHNCTFXOJCH-UHFFFAOYSA-N	Organic compounds	Benzenoids	Benzene and substituted derivatives	Diphenylmethanes	Diphenylmethanes	none	none	none	none	none	none
3051	diethyl pyrocarbonate	OtherMutliCpd	Compound	CCOC(=O)OC(=O)OCC	FFYPMLJYZAEMQB-UHFFFAOYSA-N	Organic compounds	Organic acids and derivatives	Organic carbonic acids and derivatives	none	Organic carbonic acids and derivatives	none	none	none	none	none	none
3059	diflunisal	Drug	Compound	C1=CC(=C(C=C1C2=C(C=C(C=C2)F)F)C(=O)O)O	HUPFGZXOMWLGNK-UHFFFAOYSA-N	Organic compounds	Benzenoids	Benzene and substituted derivatives	Biphenyls and derivatives	Biphenyls and derivatives	none	none	none	none	none	none
3092	dinitolmide	OtherMutliCpd	Compound	CC1=C(C=C(C=C1C(=O)N)[N+](=O)[O-])[N+](=O)[O-]	ZEFNOZRLAWVAQF-UHFFFAOYSA-N	Organic compounds	Benzenoids	Benzene and substituted derivatives	Toluenes	Nitrotoluenes	Dinitrotoluenes	none	none	none	none	none
3100	diphenhydramine	Drug	Compound	CN(C)CCOC(C1=CC=CC=C1)C2=CC=CC=C2	ZZVUWRFHKOJYTH-UHFFFAOYSA-N	Organic compounds	Benzenoids	Benzene and substituted derivatives	Diphenylmethanes	Diphenylmethanes	none	none	none	none	none	none
3102	BENZOPHENONE	OtherMutliCpd	Compound	C1=CC=C(C=C1)C(=O)C2=CC=CC=C2	RWCCWEUUXYIKHB-UHFFFAOYSA-N	Organic compounds	Benzenoids	Benzene and substituted derivatives	Benzophenones	Benzophenones	none	none	none	none	none	none
3105	dipivefrin	Drug	Compound	CC(C)(C)C(=O)OC1=C(C=C(C=C1)C(CNC)O)OC(=O)C(C)(C)C	OCUJLLGVOUDECM-UHFFFAOYSA-N	Organic compounds	Benzenoids	Phenol esters	none	Phenol esters	none	none	none	none	none	none
3108	dipyridamole	Drug	Compound	C1CCN(CC1)C2=NC(=NC3=C2N=C(N=C3N4CCCCC4)N(CCO)CCO)N(CCO)CCO	IZEKFCXSFNUWAM-UHFFFAOYSA-N	Organic compounds	Organic nitrogen compounds	Organonitrogen compounds	Amines	Tertiary amines	Tertiary alkylarylamines	Dialkylarylamines	none	none	none	none
3114	disopyramide	Drug	Compound	CC(C)N(CCC(C1=CC=CC=C1)(C2=CC=CC=N2)C(=O)N)C(C)C	UVTNFZQICZKOEM-UHFFFAOYSA-N	Organic compounds	Organoheterocyclic compounds	Pyridines and derivatives	Pheniramines	Pheniramines	none	none	none	none	none	none
3121	VALPROIC ACID	Drug	Compound	CCCC(CCC)C(=O)O	NIJJYAXOARWZEE-UHFFFAOYSA-N	Organic compounds	Lipids and lipid-like molecules	Fatty Acyls	Fatty acids and conjugates	Branched fatty acids	Methyl-branched fatty acids	none	none	none	none	none
3124	6-methyltetrahydropterin	OtherMutliCpd	Compound	CC1CNC2=C(N1)C(=O)N=C(N2)N	HWOZEJJVUCALGB-UHFFFAOYSA-N	Organic compounds	Organoheterocyclic compounds	Pteridines and derivatives	Pterins and derivatives	Pterins and derivatives	none	none	none	none	none	none
3134	6-dimethylaminopurine	OtherMutliCpd	Compound	CN(C)C1=NC=NC2=C1NC=N2	BVIAOQMSVZHOJM-UHFFFAOYSA-N	Organic compounds	Organoheterocyclic compounds	Imidazopyrimidines	Purines and purine derivatives	6-aminopurines	6-alkylaminopurines	none	none	none	none	none
3148	dolasetron	Drug	Compound	C1C2CC3CC(CC1N3CC2=O)OC(=O)C4=CNC5=CC=CC=C54	UKTAZPQNNNJVKR-UHFFFAOYSA-N	Organic compounds	Organoheterocyclic compounds	Indoles and derivatives	Indolecarboxylic acids and derivatives	Indolecarboxylic acids and derivatives	none	none	none	none	none	none
3152	donepezil	Drug	Compound	COC1=C(C=C2C(=C1)CC(C2=O)CC3CCN(CC3)CC4=CC=CC=C4)OC	ADEBPBSSDYVVLD-UHFFFAOYSA-N	Organic compounds	Organoheterocyclic compounds	Piperidines	Benzylpiperidines	N-benzylpiperidines	none	none	none	none	none	none
3156	doxapram	Drug	Compound	CCN1CC(C(C1=O)(C2=CC=CC=C2)C3=CC=CC=C3)CCN4CCOCC4	XFDJYSQDBULQSI-UHFFFAOYSA-N	Organic compounds	Benzenoids	Benzene and substituted derivatives	Diphenylmethanes	Diphenylmethanes	none	none	none	none	none	none
3157	doxazosin	Drug	Compound	COC1=C(C=C2C(=C1)C(=NC(=N2)N3CCN(CC3)C(=O)C4COC5=CC=CC=C5O4)N)OC	RUZYUOTYCVRMRZ-UHFFFAOYSA-N	Organic compounds	Organoheterocyclic compounds	Diazinanes	Piperazines	N-arylpiperazines	none	none	none	none	none	none
3162	doxylamine	OtherMutliCpd	Compound	CC(C1=CC=CC=C1)(C2=CC=CC=N2)OCCN(C)C	HCFDWZZGGLSKEP-UHFFFAOYSA-N	Organic compounds	Benzenoids	Benzene and substituted derivatives	Benzylethers	Benzylethers	none	none	none	none	none	none
3168	droperidol	Drug	Compound	C1CN(CC=C1N2C3=CC=CC=C3NC2=O)CCCC(=O)C4=CC=C(C=C4)F	RMEDXOLNCUSCGS-UHFFFAOYSA-N	Organic compounds	Organic oxygen compounds	Organooxygen compounds	Carbonyl compounds	Ketones	Aryl ketones	Phenylketones	Alkyl-phenylketones	none	none	none
3182	dyphylline	Drug	Compound	CN1C2=C(C(=O)N(C1=O)C)N(C=N2)CC(CO)O	KSCFJBIXMNOVSH-UHFFFAOYSA-N	Organic compounds	Organoheterocyclic compounds	Imidazopyrimidines	Purines and purine derivatives	Xanthines	none	none	none	none	none	none
3213	ellipticine	OtherMutliCpd	Compound	CC1=C2C(=C(C3=C1C=CN=C3)C)C4=CC=CC=C4N2	CTSPAMFJBXKSOY-UHFFFAOYSA-N	Organic compounds	Organoheterocyclic compounds	Indoles and derivatives	Carbazoles	Carbazoles	none	none	none	none	none	none
3219	emedastine	Drug	Compound	CCOCCN1C2=CC=CC=C2N=C1N3CCCN(CC3)C	KBUZBQVCBVDWKX-UHFFFAOYSA-N	Organic compounds	Organoheterocyclic compounds	Benzimidazoles	none	Benzimidazoles	none	none	none	none	none	none
3220	emodin	OtherMutliCpd	Compound	CC1=CC(=C2C(=C1)C(=O)C3=CC(=CC(=C3C2=O)O)O)O	RHMXXJGYXNZAPX-UHFFFAOYSA-N	Organic compounds	Benzenoids	Anthracenes	Anthraquinones	Hydroxyanthraquinones	none	none	none	none	none	none
3232	AC1L1FGZ	OtherMutliCpd	Compound	CC12CCCC(C1CCC34C2CCC(C3)C(=C)C4=O)(C)C(=O)O	WQBNGXOJBVBQKP-UHFFFAOYSA-N	Organic compounds	Lipids and lipid-like molecules	Prenol lipids	Diterpenoids	Kaurane diterpenoids	none	none	none	none	none	none
3239	EPIBRASSINOLIDE	OtherMutliCpd	Compound	CC(C)C(C)C(C(C(C)C1CCC2C1(CCC3C2COC(=O)C4C3(CC(C(C4)O)O)C)C)O)O	IXVMHGVQKLDRKH-UHFFFAOYSA-N	Organic compounds	Lipids and lipid-like molecules	Steroids and steroid derivatives	Steroid lactones	Brassinolides and derivatives	none	none	none	none	none	none
3259	Erythrosin B	OtherMutliCpd	Compound	C1=CC=C2C(=C1)C(=O)OC23C4=CC(=C(C(=C4OC5=C(C(=C(C=C35)I)O)I)I)O)I	OALHHIHQOFIMEF-UHFFFAOYSA-N	Organic compounds	Organoheterocyclic compounds	Benzopyrans	1-benzopyrans	Dibenzopyrans	Xanthenes	none	none	none	none	none
3278	ETHACRYNIC ACID	Drug	Compound	CCC(=C)C(=O)C1=C(C(=C(C=C1)OCC(=O)O)Cl)Cl	AVOLMBLBETYQHX-UHFFFAOYSA-N	Organic compounds	Benzenoids	Benzene and substituted derivatives	Phenoxyacetic acid derivatives	Chlorophenoxyacetates	none	none	none	none	none	none
3292	ethotoin	Drug	Compound	CCN1C(=O)C(NC1=O)C2=CC=CC=C2	SZQIFWWUIBRPBZ-UHFFFAOYSA-N	Organic compounds	Organoheterocyclic compounds	Azolidines	Imidazolidines	Imidazolidinones	Imidazolidinediones	Hydantoins	Phenylhydantoins	none	none	none
3293	ethoxyquin	OtherMutliCpd	Compound	CCOC1=CC2=C(C=C1)NC(C=C2C)(C)C	DECIPOUIJURFOJ-UHFFFAOYSA-N	Organic compounds	Organoheterocyclic compounds	Quinolines and derivatives	Quinolones and derivatives	Hydroquinolones	none	none	none	none	none	none
3301	ethylenediamine	OtherMutliCpd	Compound	C(CN)N	PIICEJLVQHRZGT-UHFFFAOYSA-N	Organic compounds	Organic nitrogen compounds	Organonitrogen compounds	Amines	Primary amines	Monoalkylamines	none	none	none	none	none
3308	etodolac	Drug	Compound	CCC1=CC=CC2=C1NC3=C2CCOC3(CC)CC(=O)O	NNYBQONXHNTVIJ-UHFFFAOYSA-N	Organic compounds	Organoheterocyclic compounds	Indoles and derivatives	Indolyl carboxylic acids and derivatives	Indolyl carboxylic acids and derivatives	none	none	none	none	none	none
3314	eugenol	OtherMutliCpd	Compound	COC1=C(C=CC(=C1)CC=C)O	RRAFCDWBNXTKKO-UHFFFAOYSA-N	Organic compounds	Benzenoids	Phenols	Methoxyphenols	Methoxyphenols	none	none	none	none	none	none
3324	famciclovir	Drug	Compound	CC(=O)OCC(CCN1C=NC2=CN=C(N=C21)N)COC(=O)C	GGXKWVWZWMLJEH-UHFFFAOYSA-N	Organic compounds	Organoheterocyclic compounds	Imidazopyrimidines	Purines and purine derivatives	Purines and purine derivatives	none	none	none	none	none	none
3331	felbamate	Drug	Compound	C1=CC=C(C=C1)C(COC(=O)N)COC(=O)N	WKGXYQFOCVYPAC-UHFFFAOYSA-N	Organic compounds	Benzenoids	Benzene and substituted derivatives	none	Benzene and substituted derivatives	none	none	none	none	none	none
3333	felodipine	Drug	Compound	CCOC(=O)C1=C(NC(=C(C1C2=C(C(=CC=C2)Cl)Cl)C(=O)OC)C)C	RZTAMFZIAATZDJ-UHFFFAOYSA-N	Organic compounds	Organoheterocyclic compounds	Pyridines and derivatives	Hydropyridines	Dihydropyridines	Dihydropyridinecarboxylic acids and derivatives	none	none	none	none	none
3339	fenofibrate	Drug	Compound	CC(C)OC(=O)C(C)(C)OC1=CC=C(C=C1)C(=O)C2=CC=C(C=C2)Cl	YMTINGFKWWXKFG-UHFFFAOYSA-N	Organic compounds	Benzenoids	Benzene and substituted derivatives	Benzophenones	Benzophenones	none	none	none	none	none	none
3340	AC1L1FPN	Drug	Compound	C1C[NH2+]CC(C2=CC(=C(C(=C21)Cl)O)O)C3=CC=C(C=C3)O	TVURRHSHRRELCG-UHFFFAOYSA-O	Organic compounds	Organoheterocyclic compounds	Benzazepines	none	Benzazepines	none	none	none	none	none	none
3342	fenoprofen	Drug	Compound	CC(C1=CC(=CC=C1)OC2=CC=CC=C2)C(=O)O	RDJGLLICXDHJDY-UHFFFAOYSA-N	Organic compounds	Benzenoids	Benzene and substituted derivatives	Diphenylethers	Diphenylethers	none	none	none	none	none	none
3345	fentanyl	Drug	Compound	CCC(=O)N(C1CCN(CC1)CCC2=CC=CC=C2)C3=CC=CC=C3	PJMPHNIQZUBGLI-UHFFFAOYSA-N	Organic compounds	Organoheterocyclic compounds	Piperidines	Fentanyls	Fentanyls	none	none	none	none	none	none
3346	fenthion	OtherMutliCpd	Compound	CC1=C(C=CC(=C1)OP(=S)(OC)OC)SC	PNVJTZOFSHSLTO-UHFFFAOYSA-N	Organic compounds	Organic acids and derivatives	Organic thiophosphoric acids and derivatives	Thiophosphoric acid esters	Aryl thiophosphates	Phenyl thiophosphates	none	none	none	none	none
3347	fenvalerate	OtherMutliCpd	Compound	CC(C)C(C1=CC=C(C=C1)Cl)C(=O)OC(C#N)C2=CC(=CC=C2)OC3=CC=CC=C3	NYPJDWWKZLNGGM-UHFFFAOYSA-N	Organic compounds	Lipids and lipid-like molecules	Fatty Acyls	Fatty acid esters	Pyrethroids	none	none	none	none	none	none
3348	fexofenadine	Drug	Compound	CC(C)(C1=CC=C(C=C1)C(CCCN2CCC(CC2)C(C3=CC=CC=C3)(C4=CC=CC=C4)O)O)C(=O)O	RWTNPBWLLIMQHL-UHFFFAOYSA-N	Organic compounds	Benzenoids	Benzene and substituted derivatives	Diphenylmethanes	Diphenylmethanes	none	none	none	none	none	none
3354	flavoxate	Drug	Compound	CC1=C(OC2=C(C1=O)C=CC=C2C(=O)OCCN3CCCCC3)C4=CC=CC=C4	SPIUTQOUKAMGCX-UHFFFAOYSA-N	Organic compounds	Phenylpropanoids and polyketides	Flavonoids	Flavones	Flavones	none	none	none	none	none	none
3355	AC1L1FQW	Drug	Compound	C1CCNC(C1)C[NH2+]C(=O)C2=C(C=CC(=C2)OCC(F)(F)F)OCC(F)(F)F	DJBNUMBKLMJRSA-UHFFFAOYSA-O	Organic compounds	Benzenoids	Phenol ethers	none	Phenol ethers	none	none	none	none	none	none
3360	Floctafenine	Drug	Compound	C1=CC=C(C(=C1)C(=O)OCC(CO)O)NC2=C3C=CC=C(C3=NC=C2)C(F)(F)F	APQPGQGAWABJLN-UHFFFAOYSA-N	Organic compounds	Organoheterocyclic compounds	Quinolines and derivatives	Aminoquinolines and derivatives	4-aminoquinolines	none	none	none	none	none	none
3365	fluconazole	Drug	Compound	C1=CC(=C(C=C1F)F)C(CN2C=NC=N2)(CN3C=NC=N3)O	RFHAOTPXVQNOHP-UHFFFAOYSA-N	Organic compounds	Benzenoids	Benzene and substituted derivatives	Halobenzenes	Fluorobenzenes	none	none	none	none	none	none
3373	flumazenil	Drug	Compound	CCOC(=O)C1=C2CN(C(=O)C3=C(N2C=N1)C=CC(=C3)F)C	OFBIFZUFASYYRE-UHFFFAOYSA-N	Organic compounds	Organoheterocyclic compounds	Benzodiazepines	1--4-benzodiazepines	Imidazo[1--5-a][1--4]benzodiazepines	none	none	none	none	none	none
3385	5-Fluorouracil	Drug	Compound	C1=C(C(=O)NC(=O)N1)F	GHASVSINZRGABV-UHFFFAOYSA-N	Organic compounds	Organoheterocyclic compounds	Diazines	Pyrimidines and pyrimidine derivatives	Halopyrimidines	none	none	none	none	none	none
3386	fluoxetine	Drug	Compound	CNCCC(C1=CC=CC=C1)OC2=CC=C(C=C2)C(F)(F)F	RTHCYVBBDHJXIQ-UHFFFAOYSA-N	Organic compounds	Benzenoids	Benzene and substituted derivatives	Trifluoromethylbenzenes	Trifluoromethylbenzenes	none	none	none	none	none	none
3393	flurazepam	Drug	Compound	CCN(CC)CCN1C(=O)CN=C(C2=C1C=CC(=C2)Cl)C3=CC=CC=C3F	SAADBVWGJQAEFS-UHFFFAOYSA-N	Organic compounds	Organoheterocyclic compounds	Benzodiazepines	1--4-benzodiazepines	1--4-benzodiazepines	none	none	none	none	none	none
3394	flurbiprofen	Drug	Compound	CC(C1=CC(=C(C=C1)C2=CC=CC=C2)F)C(=O)O	SYTBZMRGLBWNTM-UHFFFAOYSA-N	Organic compounds	Benzenoids	Benzene and substituted derivatives	Biphenyls and derivatives	Biphenyls and derivatives	none	none	none	none	none	none
3397	flutamide	Drug	Compound	CC(C)C(=O)NC1=CC(=C(C=C1)[N+](=O)[O-])C(F)(F)F	MKXKFYHWDHIYRV-UHFFFAOYSA-N	Organic compounds	Benzenoids	Benzene and substituted derivatives	Trifluoromethylbenzenes	Trifluoromethylbenzenes	none	none	none	none	none	none
3410	formoterol	Drug	Compound	CC(CC1=CC=C(C=C1)OC)NCC(C2=CC(=C(C=C2)O)NC=O)O	BPZSYCZIITTYBL-UHFFFAOYSA-N	Organic compounds	Benzenoids	Benzene and substituted derivatives	Phenethylamines	Amphetamines and derivatives	none	none	none	none	none	none
3413	AC1L1FVN	OtherMutliCpd	Compound	CC(=O)OC1C(C2C(CCC(C2(C3(C1(OC(CC3=O)(C)C=C)C)O)C)O)(C)C)O	OHCQJHSOBUTRHG-UHFFFAOYSA-N	Organic compounds	Lipids and lipid-like molecules	Prenol lipids	Triterpenoids	Triterpenoids	none	none	none	none	none	none
3429	L-Fucitol	OtherMutliCpd	Compound	CC(C(C(C(CO)O)O)O)O	SKCKOFZKJLZSFA-UHFFFAOYSA-N	Organic compounds	Organic oxygen compounds	Organooxygen compounds	Carbohydrates and carbohydrate conjugates	Monosaccharides	Hexoses	none	none	none	none	none
3432	fumonisin b2	OtherMutliCpd	Compound	CCCCC(C)C(C(CC(C)CCCCCCC(CC(C(C)N)O)O)OC(=O)CC(CC(=O)O)C(=O)O)OC(=O)CC(CC(=O)O)C(=O)O	UXDPXZQHTDAXOZ-UHFFFAOYSA-N	Organic compounds	Organic acids and derivatives	Carboxylic acids and derivatives	Fumonisins	Fumonisins	none	none	none	none	none	none
3440	furosemide	Drug	Compound	C1=COC(=C1)CNC2=CC(=C(C=C2C(=O)O)S(=O)(=O)N)Cl	ZZUFCTLCJUWOSV-UHFFFAOYSA-N	Organic compounds	Benzenoids	Benzene and substituted derivatives	Benzenesulfonamides	Aminobenzenesulfonamides	none	none	none	none	none	none
3454	ganciclovir	Drug	Compound	C1=NC2=C(N1COC(CO)CO)NC(=NC2=O)N	IRSCQMHQWWYFCW-UHFFFAOYSA-N	Organic compounds	Organoheterocyclic compounds	Imidazopyrimidines	Purines and purine derivatives	Purinones	Hypoxanthines	none	none	none	none	none
3463	gemfibrozil	Drug	Compound	CC1=CC(=C(C=C1)C)OCCCC(C)(C)C(=O)O	HEMJJKBWTPKOJG-UHFFFAOYSA-N	Organic compounds	Benzenoids	Phenol ethers	none	Phenol ethers	none	none	none	none	none	none
3469	2 5-DIHYDROXYBENZOIC ACID	OtherMutliCpd	Compound	C1=CC(=C(C=C1O)C(=O)O)O	WXTMDXOMEHJXQO-UHFFFAOYSA-N	Organic compounds	Benzenoids	Benzene and substituted derivatives	Benzoic acids and derivatives	Hydroxybenzoic acid derivatives	none	none	none	none	none	none
3473	gingerol	OtherMutliCpd	Compound	CCCCCC(CC(=O)CCC1=CC(=C(C=C1)O)OC)O	NLDDIKRKFXEWBK-UHFFFAOYSA-N	Organic compounds	Benzenoids	Phenols	Methoxyphenols	Gingerols	none	none	none	none	none	none
3478	glipizide	Drug	Compound	CC1=NC=C(N=C1)C(=O)NCCC2=CC=C(C=C2)S(=O)(=O)NC(=O)NC3CCCCC3	ZJJXGWJIGJFDTL-UHFFFAOYSA-N	Organic compounds	Benzenoids	Benzene and substituted derivatives	Benzenesulfonamides	Benzenesulfonamides	none	none	none	none	none	none
3485	glutaraldehyde	OtherMutliCpd	Compound	C(CC=O)CC=O	SXRSQZLOMIGNAQ-UHFFFAOYSA-N	Organic compounds	Organic oxygen compounds	Organooxygen compounds	Carbonyl compounds	Aldehydes	Alpha-hydrogen aldehydes	none	none	none	none	none
3488	glyburide	Drug	Compound	COC1=C(C=C(C=C1)Cl)C(=O)NCCC2=CC=C(C=C2)S(=O)(=O)NC(=O)NC3CCCCC3	ZNNLBTZKUZBEKO-UHFFFAOYSA-N	Organic compounds	Benzenoids	Benzene and substituted derivatives	Benzenesulfonamides	Benzenesulfonamides	none	none	none	none	none	none
3494	Glycopyrronium	Drug	Compound	C[N+]1(CCC(C1)OC(=O)C(C2CCCC2)(C3=CC=CC=C3)O)C	ANGKOCUUWGHLCE-UHFFFAOYSA-N	Organic compounds	Benzenoids	Benzene and substituted derivatives	none	Benzene and substituted derivatives	none	none	none	none	none	none
3495	glycyrrhizin	OtherMutliCpd	Compound	CC1(C2CCC3(C(C2(CCC1OC4C(C(C(C(O4)C(=O)O)O)O)OC5C(C(C(C(O5)C(=O)O)O)O)O)C)C(=O)C=C6C3(CCC7(C6CC(CC7)(C)C(=O)O)C)C)C)C	LPLVUJXQOOQHMX-UHFFFAOYSA-N	Organic compounds	Lipids and lipid-like molecules	Prenol lipids	Terpene glycosides	Triterpene glycosides	Triterpene saponins	none	none	none	none	none
3503	gossypol	OtherMutliCpd	Compound	CC1=C(C(=C2C(=C1)C(=C(C(=C2C=O)O)O)C(C)C)O)C3=C(C=C4C(=C3O)C(=C(C(=C4C(C)C)O)O)C=O)C	QBKSWRVVCFFDOT-UHFFFAOYSA-N	Organic compounds	Lipids and lipid-like molecules	Prenol lipids	Sesquiterpenoids	Sesquiterpenoids	none	none	none	none	none	none
3510	granisetron	Drug	Compound	CN1C2CCCC1CC(C2)NC(=O)C3=NN(C4=CC=CC=C43)C	MFWNKCLOYSRHCJ-UHFFFAOYSA-N	Organic compounds	Organoheterocyclic compounds	Benzopyrazoles	Indazoles	Indazole-3-carboxamides	none	none	none	none	none	none
3511	Andromedol	OtherMutliCpd	Compound	CC1(C(CC2C1(C(CC34CC(C(C3O)CCC4C2(C)O)(C)O)O)O)O)C	BWMFRQKICHXLSH-UHFFFAOYSA-N	Organic compounds	Lipids and lipid-like molecules	Prenol lipids	Diterpenoids	Grayanoids	Leucothol and grayanotoxane diterpenoids	none	none	none	none	none
3515	guaiazulene	OtherMutliCpd	Compound	CC1=C2C=CC(=C2C=C(C=C1)C(C)C)C	FWKQNCXZGNBPFD-UHFFFAOYSA-N	Organic compounds	Lipids and lipid-like molecules	Prenol lipids	Sesquiterpenoids	Guaianes	none	none	none	none	none	none
3516	guaifenesin	Drug	Compound	COC1=CC=CC=C1OCC(CO)O	HSRJKNPTNIJEKV-UHFFFAOYSA-N	Organic compounds	Benzenoids	Phenol ethers	Anisoles	Anisoles	none	none	none	none	none	none
3519	GUANFACINE	Drug	Compound	C1=CC(=C(C(=C1)Cl)CC(=O)N=C(N)N)Cl	INJOMKTZOLKMBF-UHFFFAOYSA-N	Organic compounds	Benzenoids	Benzene and substituted derivatives	Halobenzenes	Chlorobenzenes	Dichlorobenzenes	none	none	none	none	none
3559	haloperidol	Drug	Compound	C1CN(CCC1(C2=CC=C(C=C2)Cl)O)CCCC(=O)C3=CC=C(C=C3)F	LNEPOXFFQSENCJ-UHFFFAOYSA-N	Organic compounds	Organic oxygen compounds	Organooxygen compounds	Carbonyl compounds	Ketones	Aryl ketones	Phenylketones	Alkyl-phenylketones	none	none	none
3573	Hocogenin	OtherMutliCpd	Compound	CC1CCC2(C(C3C(O2)CC4C3(C(=O)CC5C4CCC6C5(CCC(C6)O)C)C)C)OC1	QOLRLLFJMZLYQJ-UHFFFAOYSA-N	Organic compounds	Lipids and lipid-like molecules	Prenol lipids	Triterpenoids	Triterpenoids	none	none	none	none	none	none
3593	hesperetine	OtherMutliCpd	Compound	COC1=C(C=C(C=C1)C2CC(=O)C3=C(C=C(C=C3O2)O)O)O	AIONOLUJZLIMTK-UHFFFAOYSA-N	Organic compounds	Phenylpropanoids and polyketides	Flavonoids	O-methylated flavonoids	4'-O-methylated flavonoids	none	none	none	none	none	none
3598	hexachlorophene	Drug	Compound	C1=C(C(=C(C(=C1Cl)Cl)CC2=C(C(=CC(=C2Cl)Cl)Cl)O)O)Cl	ACGUYXCXAPNIKK-UHFFFAOYSA-N	Organic compounds	Benzenoids	Benzene and substituted derivatives	Diphenylmethanes	Diphenylmethanes	none	none	none	none	none	none
3610	4-Hexylresorcinol	OtherMutliCpd	Compound	CCCCCCC1=C(C=C(C=C1)O)O	WFJIVOKAWHGMBH-UHFFFAOYSA-N	Organic compounds	Benzenoids	Phenols	Benzenediols	Resorcinols	none	none	none	none	none	none
3634	hycanthone	OtherMutliCpd	Compound	CCN(CC)CCNC1=C2C(=C(C=C1)CO)SC3=CC=CC=C3C2=O	MFZWMTSUNYWVBU-UHFFFAOYSA-N	Organic compounds	Organoheterocyclic compounds	Thiochromenes	none	Thiochromenes	none	none	none	none	none	none
3650	37103-91-6	OtherMutliCpd	Compound	C1(C(NC(=O)NC1=O)O)F	AWONXBGDFDRWRH-UHFFFAOYSA-N	Organic compounds	Organoheterocyclic compounds	Diazines	Pyrimidines and pyrimidine derivatives	Pyrimidones	Barbituric acid derivatives	none	none	none	none	none
3652	hydroxychloroquine	Drug	Compound	CCN(CCCC(C)NC1=C2C=CC(=CC2=NC=C1)Cl)CCO	XXSMGPRMXLTPCZ-UHFFFAOYSA-N	Organic compounds	Organoheterocyclic compounds	Quinolines and derivatives	Aminoquinolines and derivatives	4-aminoquinolines	none	none	none	none	none	none
3656	4-Hydroxytolbutamide	OtherMutliCpd	Compound	CCCCNC(=O)NS(=O)(=O)C1=CC=C(C=C1)CO	SJRHYONYKZIRPM-UHFFFAOYSA-N	Organic compounds	Benzenoids	Benzene and substituted derivatives	Benzenesulfonamides	Benzenesulfonamides	none	none	none	none	none	none
3672	ibuprofen	Drug	Compound	CC(C)CC1=CC=C(C=C1)C(C)C(=O)O	HEFNNWSXXWATRW-UHFFFAOYSA-N	Organic compounds	Phenylpropanoids and polyketides	Phenylpropanoic acids	none	Phenylpropanoic acids	none	none	none	none	none	none
3675	Phenelzine	Drug	Compound	C1=CC=C(C=C1)CCNN	RMUCZJUITONUFY-UHFFFAOYSA-N	Organic compounds	Benzenoids	Benzene and substituted derivatives	none	Benzene and substituted derivatives	none	none	none	none	none	none
3676	lidocaine	Drug	Compound	CCN(CC)CC(=O)NC1=C(C=CC=C1C)C	NNJVILVZKWQKPM-UHFFFAOYSA-N	Organic compounds	Benzenoids	Benzene and substituted derivatives	Xylenes	m-Xylenes	none	none	none	none	none	none
3696	imipramine	Drug	Compound	CN(C)CCCN1C2=CC=CC=C2CCC3=CC=CC=C31	BCGWQEUPMDMJNV-UHFFFAOYSA-N	Organic compounds	Organoheterocyclic compounds	Benzazepines	Dibenzazepines	Dibenzazepines	none	none	none	none	none	none
3698	Amrinone	Drug	Compound	C1=CN=CC=C1C2=CNC(=O)C(=C2)N	RNLQIBCLLYYYFJ-UHFFFAOYSA-N	Organic compounds	Organoheterocyclic compounds	Pyridines and derivatives	Bipyridines and oligopyridines	Bipyridines and oligopyridines	none	none	none	none	none	none
3702	indapamide	Drug	Compound	CC1CC2=CC=CC=C2N1NC(=O)C3=CC(=C(C=C3)Cl)S(=O)(=O)N	NDDAHWYSQHTHNT-UHFFFAOYSA-N	Organic compounds	Benzenoids	Benzene and substituted derivatives	Benzenesulfonamides	Benzenesulfonamides	none	none	none	none	none	none
3712	Indole-3-carbinol	OtherMutliCpd	Compound	C1=CC=C2C(=C1)C(=CN2)CO	IVYPNXXAYMYVSP-UHFFFAOYSA-N	Organic compounds	Organoheterocyclic compounds	Indoles and derivatives	Indoles	3-alkylindoles	none	none	none	none	none	none
3715	indomethacin	Drug	Compound	CC1=C(C2=C(N1C(=O)C3=CC=C(C=C3)Cl)C=CC(=C2)OC)CC(=O)O	CGIGDMFJXJATDK-UHFFFAOYSA-N	Organic compounds	Organoheterocyclic compounds	Indoles and derivatives	Benzoylindoles	Benzoylindoles	none	none	none	none	none	none
3724	iodixanol	Drug	Compound	CC(=O)N(CC(CN(C1=C(C(=C(C(=C1I)C(=O)NCC(CO)O)I)C(=O)NCC(CO)O)I)C(=O)C)O)C2=C(C(=C(C(=C2I)C(=O)NCC(CO)O)I)C(=O)NCC(CO)O)I	NBQNWMBBSKPBAY-UHFFFAOYSA-N	Organic compounds	Benzenoids	Benzene and substituted derivatives	Benzoic acids and derivatives	Acylaminobenzoic acid and derivatives	none	none	none	none	none	none
3736	iopromide	Drug	Compound	CN(CC(CO)O)C(=O)C1=C(C(=C(C(=C1I)C(=O)NCC(CO)O)I)NC(=O)COC)I	DGAIEPBNLOQYER-UHFFFAOYSA-N	Organic compounds	Benzenoids	Benzene and substituted derivatives	Benzoic acids and derivatives	Halobenzoic acids and derivatives	4-halobenzoic acids and derivatives	none	none	none	none	none
3737	iotalamic acid	Drug	Compound	CC(=O)NC1=C(C(=C(C(=C1I)C(=O)O)I)C(=O)NC)I	UXIGWFXRQKWHHA-UHFFFAOYSA-N	Organic compounds	Benzenoids	Benzene and substituted derivatives	Benzoic acids and derivatives	Acylaminobenzoic acid and derivatives	none	none	none	none	none	none
3741	ioversol	Drug	Compound	C(CO)N(C1=C(C(=C(C(=C1I)C(=O)NCC(CO)O)I)C(=O)NCC(CO)O)I)C(=O)CO	AMDBBAQNWSUWGN-UHFFFAOYSA-N	Organic compounds	Benzenoids	Benzene and substituted derivatives	Benzoic acids and derivatives	Acylaminobenzoic acid and derivatives	none	none	none	none	none	none
3744	3-Indolepropionic acid	OtherMutliCpd	Compound	C1=CC=C2C(=C1)C(=CN2)CCC(=O)O	GOLXRNDWAUTYKT-UHFFFAOYSA-N	Organic compounds	Organoheterocyclic compounds	Indoles and derivatives	Indolyl carboxylic acids and derivatives	Indolyl carboxylic acids and derivatives	none	none	none	none	none	none
3745	2-phenyl-7-(propan-2-yloxy)-4h-chromen-4-one	OtherMutliCpd	Compound	CC(C)OC1=CC2=C(C=C1)C(=O)C=C(O2)C3=CC=CC=C3	YVLFFUSZFGCFFW-UHFFFAOYSA-N	Organic compounds	Phenylpropanoids and polyketides	Flavonoids	Flavones	Flavones	none	none	none	none	none	none
3746	ipratropium	Drug	Compound	CC(C)[N+]1(C2CCC1CC(C2)OC(=O)C(CO)C3=CC=CC=C3)C	OEXHQOGQTVQTAT-UHFFFAOYSA-N	Organic compounds	Alkaloids and derivatives	Tropane alkaloids	none	Tropane alkaloids	none	none	none	none	none	none
3747	ipriflavone	OtherMutliCpd	Compound	CC(C)OC1=CC2=C(C=C1)C(=O)C(=CO2)C3=CC=CC=C3	SFBODOKJTYAUCM-UHFFFAOYSA-N	Organic compounds	Phenylpropanoids and polyketides	Isoflavonoids	Isoflav-2-enes	Isoflavones	none	none	none	none	none	none
3759	isocarboxazid	Drug	Compound	CC1=CC(=NO1)C(=O)NNCC2=CC=CC=C2	XKFPYPQQHFEXRZ-UHFFFAOYSA-N	Organic compounds	Benzenoids	Benzene and substituted derivatives	none	Benzene and substituted derivatives	none	none	none	none	none	none
3764	isoformononetin	OtherMutliCpd	Compound	COC1=CC2=C(C=C1)C(=O)C(=CO2)C3=CC=C(C=C3)O	LNIQZRIHAMVRJA-UHFFFAOYSA-N	Organic compounds	Phenylpropanoids and polyketides	Isoflavonoids	O-methylated isoflavonoids	7-O-methylated isoflavonoids	7-O-methylisoflavones	none	none	none	none	none
3767	isoniazid	Drug	Compound	C1=CN=CC=C1C(=O)NN	QRXWMOHMRWLFEY-UHFFFAOYSA-N	Organic compounds	Organoheterocyclic compounds	Pyridines and derivatives	Pyridinecarboxylic acids and derivatives	Pyridinecarboxylic acids and derivatives	none	none	none	none	none	none
3776	isopropanol	OtherMutliCpd	Compound	CC(C)O	KFZMGEQAYNKOFK-UHFFFAOYSA-N	Organic compounds	Organic oxygen compounds	Organooxygen compounds	Alcohols and polyols	Secondary alcohols	none	none	none	none	none	none
3779	isoproterenol	Drug	Compound	CC(C)NCC(C1=CC(=C(C=C1)O)O)O	JWZZKOKVBUJMES-UHFFFAOYSA-N	Organic compounds	Benzenoids	Phenols	Benzenediols	Catechols	none	none	none	none	none	none
3783	isoxsuprine	Drug	Compound	CC(COC1=CC=CC=C1)NC(C)C(C2=CC=C(C=C2)O)O	BMUKKTUHUDJSNZ-UHFFFAOYSA-N	Organic compounds	Benzenoids	Benzene and substituted derivatives	Phenylpropanes	Phenylpropanes	none	none	none	none	none	none
3806	juglone	OtherMutliCpd	Compound	C1=CC2=C(C(=O)C=CC2=O)C(=C1)O	KQPYUDDGWXQXHS-UHFFFAOYSA-N	Organic compounds	Benzenoids	Naphthalenes	Naphthoquinones	Naphthoquinones	none	none	none	none	none	none
3821	ketamine	Drug	Compound	CNC1(CCCCC1=O)C2=CC=CC=C2Cl	YQEZLKZALYSWHR-UHFFFAOYSA-N	Organic compounds	Benzenoids	Benzene and substituted derivatives	Halobenzenes	Chlorobenzenes	none	none	none	none	none	none
3825	ketoprofen	Drug	Compound	CC(C1=CC=CC(=C1)C(=O)C2=CC=CC=C2)C(=O)O	DKYWVDODHFEZIM-UHFFFAOYSA-N	Organic compounds	Benzenoids	Benzene and substituted derivatives	Benzophenones	Benzophenones	none	none	none	none	none	none
3826	ketorolac	Drug	Compound	C1CN2C(=CC=C2C(=O)C3=CC=CC=C3)C1C(=O)O	OZWKMVRBQXNZKK-UHFFFAOYSA-N	Organic compounds	Organic oxygen compounds	Organooxygen compounds	Carbonyl compounds	Ketones	Aryl ketones	Phenylketones	Aryl-phenylketones	none	none	none
3827	ketotifen	Drug	Compound	CN1CCC(=C2C3=C(C(=O)CC4=CC=CC=C42)SC=C3)CC1	ZCVMWBYGMWKGHF-UHFFFAOYSA-N	Organic compounds	Organoheterocyclic compounds	Cycloheptathiophenes	none	Cycloheptathiophenes	none	none	none	none	none	none
3830	kinetin	OtherMutliCpd	Compound	C1=COC(=C1)CNC2=NC=NC3=C2NC=N3	QANMHLXAZMSUEX-UHFFFAOYSA-N	Organic compounds	Organoheterocyclic compounds	Imidazopyrimidines	Purines and purine derivatives	6-aminopurines	6-alkylaminopurines	none	none	none	none	none
3845	kynurenic acid	OtherMutliCpd	Compound	C1=CC=C2C(=C1)C(=O)C=C(N2)C(=O)O	HCZHHEIFKROPDY-UHFFFAOYSA-N	Organic compounds	Organoheterocyclic compounds	Quinolines and derivatives	Quinoline carboxylic acids	Quinoline carboxylic acids	none	none	none	none	none	none
3857	Phosphonoalanine	OtherMutliCpd	Compound	C(C(C(=O)O)N)P(=O)(O)O	LBTABPSJONFLPO-UHFFFAOYSA-N	Organic compounds	Organic acids and derivatives	Carboxylic acids and derivatives	Amino acids-- peptides-- and analogues	Amino acids and derivatives	Alpha amino acids and derivatives	Alpha amino acids	none	none	none	none
3866	2-Amino-2-phenylacetic acid	OtherMutliCpd	Compound	C1=CC=C(C=C1)C(C(=O)O)N	ZGUNAGUHMKGQNY-UHFFFAOYSA-N	Organic compounds	Organic acids and derivatives	Carboxylic acids and derivatives	Amino acids-- peptides-- and analogues	Amino acids and derivatives	Alpha amino acids and derivatives	Alpha amino acids	none	none	none	none
3869	labetalol	Drug	Compound	CC(CCC1=CC=CC=C1)NCC(C2=CC(=C(C=C2)O)C(=O)N)O	SGUAFYQXFOLMHL-UHFFFAOYSA-N	Organic compounds	Benzenoids	Benzene and substituted derivatives	Benzoic acids and derivatives	Hydroxybenzoic acid derivatives	Salicylic acid and derivatives	Salicylamides	none	none	none	none
3871	LACTITOL ANHYDROUS	OtherMutliCpd	Compound	C(C1C(C(C(C(O1)OC(C(CO)O)C(C(CO)O)O)O)O)O)O	VQHSOMBJVWLPSR-UHFFFAOYSA-N	Organic compounds	Lipids and lipid-like molecules	Fatty Acyls	Fatty acyl glycosides	Fatty acyl glycosides of mono- and disaccharides	none	none	none	none	none	none
3879	lanatoside C	OtherMutliCpd	Compound	CC1C(C(CC(O1)OC2CCC3(C(C2)CCC4C3CC(C5(C4(CCC5C6=CC(=O)OC6)O)C)O)C)O)OC7CC(C(C(O7)C)OC8CC(C(C(O8)C)OC9C(C(C(C(O9)CO)O)O)O)OC(=O)C)O	JAYAGJDXJIDEKI-UHFFFAOYSA-N	Organic compounds	Lipids and lipid-like molecules	Steroids and steroid derivatives	Steroid lactones	Cardenolides and derivatives	Cardenolide glycosides and derivatives	none	none	none	none	none
3883	lansoprazole	Drug	Compound	CC1=C(C=CN=C1CS(=O)C2=NC3=CC=CC=C3N2)OCC(F)(F)F	MJIHNNLFOKEZEW-UHFFFAOYSA-N	Organic compounds	Organoheterocyclic compounds	Benzimidazoles	Sulfinylbenzimidazoles	Sulfinylbenzimidazoles	none	none	none	none	none	none
3893	lauric acid	OtherMutliCpd	Compound	CCCCCCCCCCCC(=O)O	POULHZVOKOAJMA-UHFFFAOYSA-N	Organic compounds	Lipids and lipid-like molecules	Fatty Acyls	Fatty acids and conjugates	Medium-chain fatty acids	none	none	none	none	none	none
3899	leflunomide	Drug	Compound	CC1=C(C=NO1)C(=O)NC2=CC=C(C=C2)C(F)(F)F	VHOGYURTWQBHIL-UHFFFAOYSA-N	Organic compounds	Benzenoids	Benzene and substituted derivatives	Anilides	Aromatic anilides	none	none	none	none	none	none
3911	Enantone (TN)	Drug	Compound	CCNC(=O)C1CCCN1C(=O)C(CCCN=C(N)N)NC(=O)C(CC(C)C)NC(=O)C(CC(C)C)NC(=O)C(CC2=CC=C(C=C2)O)NC(=O)C(CO)NC(=O)C(CC3=CNC4=CC=CC=C43)NC(=O)C(CC5=CN=CN5)NC(=O)C6CCC(=O)N6	GFIJNRVAKGFPGQ-UHFFFAOYSA-N	Organic compounds	Organic acids and derivatives	Carboxylic acids and derivatives	Amino acids-- peptides-- and analogues	Peptides	Oligopeptides	none	none	none	none	none
3917	Methylnoradrenaline	OtherMutliCpd	Compound	CC(C(C1=CC(=C(C=C1)O)O)O)N	GEFQWZLICWMTKF-UHFFFAOYSA-N	Organic compounds	Benzenoids	Benzene and substituted derivatives	Phenylpropanes	Phenylpropanes	none	none	none	none	none	none
3948	lomefloxacin	Drug	Compound	CCN1C=C(C(=O)C2=CC(=C(C(=C21)F)N3CCNC(C3)C)F)C(=O)O	ZEKZLJVOYLTDKK-UHFFFAOYSA-N	Organic compounds	Organoheterocyclic compounds	Quinolines and derivatives	Quinoline carboxylic acids	Quinoline carboxylic acids	none	none	none	none	none	none
3954	loperamide cation	Drug	Compound	CN(C)C(=O)C(CC[NH+]1CCC(CC1)(C2=CC=C(C=C2)Cl)O)(C3=CC=CC=C3)C4=CC=CC=C4	RDOIQAHITMMDAJ-UHFFFAOYSA-O	Organic compounds	Benzenoids	Benzene and substituted derivatives	Diphenylmethanes	Diphenylmethanes	none	none	none	none	none	none
3955	loperamide	OtherMutliCpd	Compound	CN(C)C(=O)C(CCN1CCC(CC1)(C2=CC=C(C=C2)Cl)O)(C3=CC=CC=C3)C4=CC=CC=C4	RDOIQAHITMMDAJ-UHFFFAOYSA-N	Organic compounds	Benzenoids	Benzene and substituted derivatives	Diphenylmethanes	Diphenylmethanes	none	none	none	none	none	none
3957	loratadine	Drug	Compound	CCOC(=O)N1CCC(=C2C3=C(CCC4=C2N=CC=C4)C=C(C=C3)Cl)CC1	JCCNYMKQOSZNPW-UHFFFAOYSA-N	Organic compounds	Organoheterocyclic compounds	Benzocycloheptapyridines	none	Benzocycloheptapyridines	none	none	none	none	none	none
3958	lorazepam	Drug	Compound	C1=CC=C(C(=C1)C2=NC(C(=O)NC3=C2C=C(C=C3)Cl)O)Cl	DIWRORZWFLOCLC-UHFFFAOYSA-N	Organic compounds	Organoheterocyclic compounds	Benzodiazepines	1--4-benzodiazepines	1--4-benzodiazepines	none	none	none	none	none	none
3998	mafenide	Drug	Compound	C1=CC(=CC=C1CN)S(=O)(=O)N	TYMRLRRVMHJFTF-UHFFFAOYSA-N	Organic compounds	Benzenoids	Benzene and substituted derivatives	Benzenesulfonamides	Benzenesulfonamides	none	none	none	none	none	none
4005	MALFORMIN A	OtherMutliCpd	Compound	CCC(C)C1C(=O)NC2CSSCC(C(=O)NC(C(=O)NC(C(=O)N1)CC(C)C)C(C)C)NC2=O	RNCGDQLZIATDOU-UHFFFAOYSA-N	Organic compounds	Organic acids and derivatives	Carboxylic acids and derivatives	Amino acids-- peptides-- and analogues	Peptides	Oligopeptides	none	none	none	none	none
4044	mefenamic acid	Drug	Compound	CC1=C(C(=CC=C1)NC2=CC=CC=C2C(=O)O)C	HYYBABOKPJLUIN-UHFFFAOYSA-N	Organic compounds	Benzenoids	Benzene and substituted derivatives	Benzoic acids and derivatives	Aminobenzoic acids and derivatives	Aminobenzoic acids	none	none	none	none	none
4057	mepenzolate	Drug	Compound	C[N+]1(CCCC(C1)OC(=O)C(C2=CC=CC=C2)(C3=CC=CC=C3)O)C	GKNPSSNBBWDAGH-UHFFFAOYSA-N	Organic compounds	Benzenoids	Benzene and substituted derivatives	Diphenylmethanes	Diphenylmethanes	none	none	none	none	none	none
4058	meperidine	Drug	Compound	CCOC(=O)C1(CCN(CC1)C)C2=CC=CC=C2	XADCESSVHJOZHK-UHFFFAOYSA-N	Organic compounds	Organoheterocyclic compounds	Piperidines	Phenylpiperidines	Phenylpiperidines	none	none	none	none	none	none
4060	MEPHENYTOIN	Drug	Compound	CCC1(C(=O)N(C(=O)N1)C)C2=CC=CC=C2	GMHKMTDVRCWUDX-UHFFFAOYSA-N	Organic compounds	Organoheterocyclic compounds	Azolidines	Imidazolidines	Imidazolidinones	Imidazolidinediones	Hydantoins	Phenylhydantoins	none	none	none
4062	mepivacaine	Drug	Compound	CC1=C(C(=CC=C1)C)NC(=O)C2CCCCN2C	INWLQCZOYSRPNW-UHFFFAOYSA-N	Organic compounds	Organoheterocyclic compounds	Piperidines	Piperidinecarboxylic acids and derivatives	Piperidinecarboxamides	none	none	none	none	none	none
4075	5-Aminosalicylic acid	Drug	Compound	C1=CC(=C(C=C1N)C(=O)O)O	KBOPZPXVLCULAV-UHFFFAOYSA-N	Organic compounds	Benzenoids	Benzene and substituted derivatives	Benzoic acids and derivatives	Aminobenzoic acids and derivatives	Aminobenzoic acids	none	none	none	none	none
4086	metaproterenol	Drug	Compound	CC(C)NCC(C1=CC(=CC(=C1)O)O)O	LMOINURANNBYCM-UHFFFAOYSA-N	Organic compounds	Benzenoids	Phenols	Benzenediols	Resorcinols	none	none	none	none	none	none
4091	Metformin	Drug	Compound	CN(C)C(=N)N=C(N)N	XZWYZXLIPXDOLR-UHFFFAOYSA-N	Organic compounds	Organic nitrogen compounds	Organonitrogen compounds	Guanidines	Biguanides	none	none	none	none	none	none
4093	METHACRYLIC ACID	OtherMutliCpd	Compound	CC(=C)C(=O)O	CERQOIWHTDAKMF-UHFFFAOYSA-N	Organic compounds	Organic acids and derivatives	Carboxylic acids and derivatives	Carboxylic acids	Carboxylic acids	none	none	none	none	none	none
4095	methadone	Drug	Compound	CCC(=O)C(CC(C)N(C)C)(C1=CC=CC=C1)C2=CC=CC=C2	USSIQXCVUWKGNF-UHFFFAOYSA-N	Organic compounds	Benzenoids	Benzene and substituted derivatives	Diphenylmethanes	Diphenylmethanes	none	none	none	none	none	none
4107	methocarbamol	Drug	Compound	COC1=CC=CC=C1OCC(COC(=O)N)O	GNXFOGHNGIVQEH-UHFFFAOYSA-N	Organic compounds	Benzenoids	Phenol ethers	Anisoles	Anisoles	none	none	none	none	none	none
4112	Amethopterin	Drug	Compound	CN(CC1=CN=C2C(=N1)C(=NC(=N2)N)N)C3=CC=C(C=C3)C(=O)NC(CCC(=O)O)C(=O)O	FBOZXECLQNJBKD-UHFFFAOYSA-N	Organic compounds	Organoheterocyclic compounds	Pteridines and derivatives	Pterins and derivatives	Pteroic acids and derivatives	Folic acids and derivatives	Folic acids	none	none	none	none
4114	methoxsalen	Drug	Compound	COC1=C2C(=CC3=C1OC=C3)C=CC(=O)O2	QXKHYNVANLEOEG-UHFFFAOYSA-N	Organic compounds	Phenylpropanoids and polyketides	Coumarins and derivatives	Furanocoumarins	Linear furanocoumarins	Psoralens	8-methoxypsoralens	none	none	none	none
4120	Methylscopolamine	Drug	Compound	C[N+]1(C2CC(CC1C3C2O3)OC(=O)C(CO)C4=CC=CC=C4)C	LZCOQTDXKCNBEE-UHFFFAOYSA-N	Organic compounds	Organic acids and derivatives	Hydroxy acids and derivatives	Beta hydroxy acids and derivatives	Beta hydroxy acids and derivatives	none	none	none	none	none	none
4133	methyl salicylate	OtherMutliCpd	Compound	COC(=O)C1=CC=CC=C1O	OSWPMRLSEDHDFF-UHFFFAOYSA-N	Organic compounds	Benzenoids	Benzene and substituted derivatives	Benzoic acids and derivatives	Benzoic acid esters	o-Hydroxybenzoic acid esters	none	none	none	none	none
4158	methylphenidate	Drug	Compound	COC(=O)C(C1CCCCN1)C2=CC=CC=C2	DUGOZIWVEXMGBE-UHFFFAOYSA-N	Organic compounds	Organic nitrogen compounds	Organonitrogen compounds	Amines	Aralkylamines	none	none	none	none	none	none
4168	metoclopramide	Drug	Compound	CCN(CC)CCNC(=O)C1=CC(=C(C=C1OC)N)Cl	TTWJBBZEZQICBI-UHFFFAOYSA-N	Organic compounds	Benzenoids	Phenol ethers	Aminophenyl ethers	Aminophenyl ethers	none	none	none	none	none	none
4170	metolazone	Drug	Compound	CC1NC2=CC(=C(C=C2C(=O)N1C3=CC=CC=C3C)S(=O)(=O)N)Cl	AQCHWTWZEMGIFD-UHFFFAOYSA-N	Organic compounds	Organoheterocyclic compounds	Diazanaphthalenes	Benzodiazines	Quinazolines	none	none	none	none	none	none
4171	metoprolol	Drug	Compound	CC(C)NCC(COC1=CC=C(C=C1)CCOC)O	IUBSYMUCCVWXPE-UHFFFAOYSA-N	Organic compounds	Benzenoids	Phenols	Tyrosols and derivatives	Tyrosols and derivatives	none	none	none	none	none	none
4178	Mexiletine	Drug	Compound	CC1=C(C(=CC=C1)C)OCC(C)N	VLPIATFUUWWMKC-UHFFFAOYSA-N	Organic compounds	Benzenoids	Phenol ethers	none	Phenol ethers	none	none	none	none	none	none
4183	MOPEG sulfate	OtherMutliCpd	Compound	COC1=C(C=CC(=C1)C(CO)O)OS(=O)(=O)O	WUFPNASKMLJSND-UHFFFAOYSA-N	Organic compounds	Organic acids and derivatives	Organic sulfuric acids and derivatives	Arylsulfates	Phenylsulfates	none	none	none	none	none	none
4192	midazolam	Drug	Compound	CC1=NC=C2N1C3=C(C=C(C=C3)Cl)C(=NC2)C4=CC=CC=C4F	DDLIGBOFAVUZHB-UHFFFAOYSA-N	Organic compounds	Organoheterocyclic compounds	Benzodiazepines	1--4-benzodiazepines	Imidazo[1--5-a][1--4]benzodiazepines	none	none	none	none	none	none
4195	midodrine	Drug	Compound	COC1=CC(=C(C=C1)OC)C(CNC(=O)CN)O	PTKSEFOSCHHMPD-UHFFFAOYSA-N	Organic compounds	Benzenoids	Benzene and substituted derivatives	Methoxybenzenes	Dimethoxybenzenes	none	none	none	none	none	none
4197	milrinone	Drug	Compound	CC1=C(C=C(C(=O)N1)C#N)C2=CC=NC=C2	PZRHRDRVRGEVNW-UHFFFAOYSA-N	Organic compounds	Organoheterocyclic compounds	Pyridines and derivatives	Bipyridines and oligopyridines	Bipyridines and oligopyridines	none	none	none	none	none	none
4204	17-hydroxyoctadeca-9 11 13 15-tetraynoic acid	OtherMutliCpd	Compound	CC(C#CC#CC#CC#CCCCCCCCC(=O)O)O	MTWGWIOCIREVRF-UHFFFAOYSA-N	Organic compounds	Lipids and lipid-like molecules	Fatty Acyls	Fatty acids and conjugates	Long-chain fatty acids	none	none	none	none	none	none
4205	mirtazapine	Drug	Compound	CN1CCN2C(C1)C3=CC=CC=C3CC4=C2N=CC=C4	RONZAEMNMFQXRA-UHFFFAOYSA-N	Organic compounds	Organoheterocyclic compounds	Piperazinoazepines	none	Piperazinoazepines	none	none	none	none	none	none
4211	mitotane	Drug	Compound	C1=CC=C(C(=C1)C(C2=CC=C(C=C2)Cl)C(Cl)Cl)Cl	JWBOIMRXGHLCPP-UHFFFAOYSA-N	Organic compounds	Benzenoids	Benzene and substituted derivatives	Diphenylmethanes	Diphenylmethanes	none	none	none	none	none	none
4212	mitoxantrone	Drug	Compound	C1=CC(=C2C(=C1NCCNCCO)C(=O)C3=C(C=CC(=C3C2=O)O)O)NCCNCCO	KKZJGLLVHKMTCM-UHFFFAOYSA-N	Organic compounds	Benzenoids	Anthracenes	Anthraquinones	Anthraquinones	none	none	none	none	none	none
4236	modafinil	Drug	Compound	C1=CC=C(C=C1)C(C2=CC=CC=C2)S(=O)CC(=O)N	YFGHCGITMMYXAQ-UHFFFAOYSA-N	Organic compounds	Benzenoids	Benzene and substituted derivatives	Diphenylmethanes	Diphenylmethanes	none	none	none	none	none	none
4271	mycophenolateÊmofetil	Drug	Compound	CC1=C(C(=C(C2=C1COC2=O)O)CC=C(C)CCC(=O)OCCN3CCOCC3)OC	RTGDFNSFWBGLEC-UHFFFAOYSA-N	Organic compounds	Organoheterocyclic compounds	Isocoumarans	Isobenzofuranones	Phthalides	none	none	none	none	none	none
4276	Myristicin	OtherMutliCpd	Compound	COC1=CC(=CC2=C1OCO2)CC=C	BNWJOHGLIBDBOB-UHFFFAOYSA-N	Organic compounds	Organoheterocyclic compounds	Benzodioxoles	none	Benzodioxoles	none	none	none	none	none	none
4382	epinine	OtherMutliCpd	Compound	CNCCC1=CC(=C(C=C1)O)O	NGKZFDYBISXGGS-UHFFFAOYSA-N	Organic compounds	Benzenoids	Phenols	Benzenediols	Catechols	Catecholamines and derivatives	none	none	none	none	none
4409	nabumetone	Drug	Compound	CC(=O)CCC1=CC2=C(C=C1)C=C(C=C2)OC	BLXXJMDCKKHMKV-UHFFFAOYSA-N	Organic compounds	Benzenoids	Naphthalenes	none	Naphthalenes	none	none	none	none	none	none
4421	nalidixic acid	Drug	Compound	CCN1C=C(C(=O)C2=C1N=C(C=C2)C)C(=O)O	MHWLWQUZZRMNGJ-UHFFFAOYSA-N	Organic compounds	Organoheterocyclic compounds	Diazanaphthalenes	Naphthyridines	Naphthyridine carboxylic acids and derivatives	none	none	none	none	none	none
4440	naratriptan	Drug	Compound	CNS(=O)(=O)CCC1=CC2=C(C=C1)NC=C2C3CCN(CC3)C	AMKVXSZCKVJAGH-UHFFFAOYSA-N	Organic compounds	Organoheterocyclic compounds	Indoles and derivatives	Indoles	3-alkylindoles	none	none	none	none	none	none
4453	1-(4-{[4 5-dihydroxy-6-(hydroxymethyl)-3-[(3 4 5-trihydroxy-6-methyloxan-2-yl)oxy]oxan-2-yl]oxy}-2 6-dihydroxyphenyl)-3-(3-hydroxy-4-methoxyphenyl)propan-1-one	OtherMutliCpd	Compound	CC1C(C(C(C(O1)OC2C(C(C(OC2OC3=CC(=C(C(=C3)O)C(=O)CCC4=CC(=C(C=C4)OC)O)O)CO)O)O)O)O)O	ITVGXXMINPYUHD-UHFFFAOYSA-N	Organic compounds	Phenylpropanoids and polyketides	Flavonoids	Flavonoid glycosides	Flavonoid O-glycosides	none	none	none	none	none	none
4456	NEOSTIGMINE	Drug	Compound	CN(C)C(=O)OC1=CC=CC(=C1)[N+](C)(C)C	ALWKGYPQUAPLQC-UHFFFAOYSA-N	Organic compounds	Benzenoids	Benzene and substituted derivatives	Phenoxy compounds	Phenoxy compounds	none	none	none	none	none	none
4463	nevirapine	Drug	Compound	CC1=C2C(=NC=C1)N(C3=C(C=CC=N3)C(=O)N2)C4CC4	NQDJXKOVJZTUJA-UHFFFAOYSA-N	Organic compounds	Organic nitrogen compounds	Organonitrogen compounds	Amines	Tertiary amines	Tertiary alkylarylamines	Alkyldiarylamines	none	none	none	none
4473	AC1L1I8V	Drug	Compound	CC1=C(C(C(=C(N1)C)C(=O)OCC[NH+](C)CC2=CC=CC=C2)C3=CC(=CC=C3)[N+](=O)[O-])C(=O)OC	ZBBHBTPTTSWHBA-UHFFFAOYSA-O	Organic compounds	Benzenoids	Benzene and substituted derivatives	Nitrobenzenes	Nitrobenzenes	none	none	none	none	none	none
4485	nifedipine	Drug	Compound	CC1=C(C(C(=C(N1)C)C(=O)OC)C2=CC=CC=C2[N+](=O)[O-])C(=O)OC	HYIMSNHJOBLJNT-UHFFFAOYSA-N	Organic compounds	Organoheterocyclic compounds	Pyridines and derivatives	Hydropyridines	Dihydropyridines	Dihydropyridinecarboxylic acids and derivatives	none	none	none	none	none
4493	nilutamide	Drug	Compound	CC1(C(=O)N(C(=O)N1)C2=CC(=C(C=C2)[N+](=O)[O-])C(F)(F)F)C	XWXYUMMDTVBTOU-UHFFFAOYSA-N	Organic compounds	Organoheterocyclic compounds	Azolidines	Imidazolidines	Imidazolidinones	Imidazolidinediones	Hydantoins	Phenylhydantoins	none	none	none
4497	nimodipine	Drug	Compound	CC1=C(C(C(=C(N1)C)C(=O)OC(C)C)C2=CC(=CC=C2)[N+](=O)[O-])C(=O)OCCOC	UIAGMCDKSXEBJQ-UHFFFAOYSA-N	Organic compounds	Organoheterocyclic compounds	Pyridines and derivatives	Hydropyridines	Dihydropyridines	Dihydropyridinecarboxylic acids and derivatives	none	none	none	none	none
4499	nisoldipine	Drug	Compound	CC1=C(C(C(=C(N1)C)C(=O)OCC(C)C)C2=CC=CC=C2[N+](=O)[O-])C(=O)OC	VKQFCGNPDRICFG-UHFFFAOYSA-N	Organic compounds	Organoheterocyclic compounds	Pyridines and derivatives	Hydropyridines	Dihydropyridines	Dihydropyridinecarboxylic acids and derivatives	none	none	none	none	none
4539	norfloxacin	Drug	Compound	CCN1C=C(C(=O)C2=CC(=C(C=C21)N3CCNCC3)F)C(=O)O	OGJPXUAPXNRGGI-UHFFFAOYSA-N	Organic compounds	Organoheterocyclic compounds	Quinolines and derivatives	Quinoline carboxylic acids	Quinoline carboxylic acids	none	none	none	none	none	none
4543	nortriptyline	Drug	Compound	CNCCC=C1C2=CC=CC=C2CCC3=CC=CC=C31	PHVGLTMQBUFIQQ-UHFFFAOYSA-N	Organic compounds	Benzenoids	Dibenzocycloheptenes	none	Dibenzocycloheptenes	none	none	none	none	none	none
4544	Gnoscopine	OtherMutliCpd	Compound	CN1CCC2=CC3=C(C(=C2C1C4C5=C(C(=C(C=C5)OC)OC)C(=O)O4)OC)OCO3	AKNNEGZIBPJZJG-UHFFFAOYSA-N	Organic compounds	Alkaloids and derivatives	Phthalide isoquinolines	none	Phthalide isoquinolines	none	none	none	none	none	none
4583	ofloxacin	Drug	Compound	CC1COC2=C3N1C=C(C(=O)C3=CC(=C2N4CCN(CC4)C)F)C(=O)O	GSDSWSVVBLHKDQ-UHFFFAOYSA-N	Organic compounds	Organoheterocyclic compounds	Quinolines and derivatives	Quinoline carboxylic acids	Quinoline carboxylic acids	none	none	none	none	none	none
4592	olomoucine	OtherMutliCpd	Compound	CN1C=NC2=C1N=C(N=C2NCC3=CC=CC=C3)NCCO	GTVPOLSIJWJJNY-UHFFFAOYSA-N	Organic compounds	Organoheterocyclic compounds	Imidazopyrimidines	Purines and purine derivatives	6-aminopurines	6-alkylaminopurines	none	none	none	none	none
4594	omeprazole	Drug	Compound	CC1=CN=C(C(=C1OC)C)CS(=O)C2=NC3=C(N2)C=C(C=C3)OC	SUBDBMMJDZJVOS-UHFFFAOYSA-N	Organic compounds	Organoheterocyclic compounds	Benzimidazoles	Sulfinylbenzimidazoles	Sulfinylbenzimidazoles	none	none	none	none	none	none
4595	ondansetron	Drug	Compound	CC1=NC=CN1CC2CCC3=C(C2=O)C4=CC=CC=C4N3C	FELGMEQIXOGIFQ-UHFFFAOYSA-N	Organic compounds	Organoheterocyclic compounds	Indoles and derivatives	Carbazoles	Carbazoles	none	none	none	none	none	none
4601	orphenadrine	Drug	Compound	CC1=CC=CC=C1C(C2=CC=CC=C2)OCCN(C)C	QVYRGXJJSLMXQH-UHFFFAOYSA-N	Organic compounds	Benzenoids	Benzene and substituted derivatives	Diphenylmethanes	Diphenylmethanes	none	none	none	none	none	none
4614	oxaprozin	Drug	Compound	C1=CC=C(C=C1)C2=C(OC(=N2)CCC(=O)O)C3=CC=CC=C3	OFPXSFXSNFPTHF-UHFFFAOYSA-N	Organic compounds	Organoheterocyclic compounds	Azoles	Oxazoles	Phenyl-1--3-oxazoles	none	none	none	none	none	none
4616	oxazepam	Drug	Compound	C1=CC=C(C=C1)C2=NC(C(=O)NC3=C2C=C(C=C3)Cl)O	ADIMAYPTOBDMTL-UHFFFAOYSA-N	Organic compounds	Organoheterocyclic compounds	Benzodiazepines	1--4-benzodiazepines	1--4-benzodiazepines	none	none	none	none	none	none
4621	Oxethazaine	OtherMutliCpd	Compound	CC(C)(CC1=CC=CC=C1)N(C)C(=O)CN(CCO)CC(=O)N(C)C(C)(C)CC2=CC=CC=C2	FTLDJPRFCGDUFH-UHFFFAOYSA-N	Organic compounds	Benzenoids	Benzene and substituted derivatives	Phenethylamines	Amphetamines and derivatives	none	none	none	none	none	none
4624	oxidopamine	OtherMutliCpd	Compound	C1=C(C(=CC(=C1O)O)O)CCN	DIVDFFZHCJEHGG-UHFFFAOYSA-N	Organic compounds	Benzenoids	Phenols	Benzenediols	Catechols	Catecholamines and derivatives	none	none	none	none	none
4634	oxybutynin	Drug	Compound	CCN(CC)CC#CCOC(=O)C(C1CCCCC1)(C2=CC=CC=C2)O	XIQVNETUBQGFHX-UHFFFAOYSA-N	Organic compounds	Benzenoids	Benzene and substituted derivatives	none	Benzene and substituted derivatives	none	none	none	none	none	none
4649	4-Aminosalicylic acid	Drug	Compound	C1=CC(=C(C=C1N)O)C(=O)O	WUBBRNOQWQTFEX-UHFFFAOYSA-N	Organic compounds	Benzenoids	Benzene and substituted derivatives	Benzoic acids and derivatives	Hydroxybenzoic acid derivatives	Salicylic acid and derivatives	Aminosalicylic acids and derivatives	Aminosalicylic acids	none	none	none
4671	Palmitoylethanolamide	OtherMutliCpd	Compound	CCCCCCCCCCCCCCCC(=O)NCCO	HXYVTAGFYLMHSO-UHFFFAOYSA-N	Organic compounds	Organic acids and derivatives	Carboximidic acids and derivatives	Carboximidic acids	Carboximidic acids	none	none	none	none	none	none
4673	57248-88-1	Drug	Compound	C(CN)C(O)(P(=O)(O)[O-])P(=O)(O)[O-].[Na+].[Na+]	CEYUIFJWVHOCPP-UHFFFAOYSA-L	Organic compounds	Organic acids and derivatives	Organic phosphonic acids and derivatives	Bisphosphonates	Bisphosphonates	none	none	none	none	none	none
4678	DL-Panthenol	OtherMutliCpd	Compound	CC(C)(CO)C(C(=O)NCCCO)O	SNPLKNRPJHDVJA-UHFFFAOYSA-N	Organic compounds	Lipids and lipid-like molecules	Fatty Acyls	Fatty amides	N-acyl amines	none	none	none	none	none	none
4679	pantoprazole	Drug	Compound	COC1=C(C(=NC=C1)CS(=O)C2=NC3=C(N2)C=C(C=C3)OC(F)F)OC	IQPSEEYGBUAQFF-UHFFFAOYSA-N	Organic compounds	Organoheterocyclic compounds	Benzimidazoles	Sulfinylbenzimidazoles	Sulfinylbenzimidazoles	none	none	none	none	none	none
4680	papaverine	Drug	Compound	COC1=C(C=C(C=C1)CC2=NC=CC3=CC(=C(C=C32)OC)OC)OC	XQYZDYMELSJDRZ-UHFFFAOYSA-N	Organic compounds	Organoheterocyclic compounds	Isoquinolines and derivatives	Benzylisoquinolines	Benzylisoquinolines	none	none	none	none	none	none
4687	paraxanthine	OtherMutliCpd	Compound	CN1C=NC2=C1C(=O)N(C(=O)N2)C	QUNWUDVFRNGTCO-UHFFFAOYSA-N	Organic compounds	Organoheterocyclic compounds	Imidazopyrimidines	Purines and purine derivatives	Xanthines	none	none	none	none	none	none
4697	4b-Hydroxy-2-(1-hydroxy-1-methylethyl)-12b 12c-dimethyl-5 6 6a 7 12 12b 12c 13 14 14a-decahydro-2H-chromeno[5' 6':6 7]indeno[1 2-b]indol-3(4bH)-one	OtherMutliCpd	Compound	CC12CCC3C(=CC(=O)C(O3)C(C)(C)O)C1(CCC4C2(C5=C(C4)C6=CC=CC=C6N5)C)O	ACNHBCIZLNNLRS-UHFFFAOYSA-N	Organic compounds	Organoheterocyclic compounds	Naphthopyrans	none	Naphthopyrans	none	none	none	none	none	none
4723	pemoline	Drug	Compound	C1=CC=C(C=C1)C2C(=O)N=C(O2)N	NRNCYVBFPDDJNE-UHFFFAOYSA-N	Organic compounds	Benzenoids	Benzene and substituted derivatives	none	Benzene and substituted derivatives	none	none	none	none	none	none
4725	penciclovir	Drug	Compound	C1=NC2=C(N1CCC(CO)CO)NC(=NC2=O)N	JNTOCHDNEULJHD-UHFFFAOYSA-N	Organic compounds	Organoheterocyclic compounds	Imidazopyrimidines	Purines and purine derivatives	Purinones	Hypoxanthines	none	none	none	none	none
4735	pentamidine	Drug	Compound	C1=CC(=CC=C1C(=N)N)OCCCCCOC2=CC=C(C=C2)C(=N)N	XDRYMKDFEDOLFX-UHFFFAOYSA-N	Organic compounds	Benzenoids	Phenol ethers	none	Phenol ethers	none	none	none	none	none	none
4740	pentoxifylline	Drug	Compound	CC(=O)CCCCN1C(=O)C2=C(N=CN2C)N(C1=O)C	BYPFEZZEUUWMEJ-UHFFFAOYSA-N	Organic compounds	Organoheterocyclic compounds	Imidazopyrimidines	Purines and purine derivatives	Xanthines	none	none	none	none	none	none
4754	Phenacetin	Drug	Compound	CCOC1=CC=C(C=C1)NC(=O)C	CPJSUEIXXCENMM-UHFFFAOYSA-N	Organic compounds	Benzenoids	Benzene and substituted derivatives	Anilides	Acetanilides	none	none	none	none	none	none
4756	phenazopyridine	Drug	Compound	C1=CC=C(C=C1)N=NC2=C(N=C(C=C2)N)N	QPFYXYFORQJZEC-UHFFFAOYSA-N	Organic compounds	Organoheterocyclic compounds	Pyridines and derivatives	Aminopyridines and derivatives	Aminopyridines and derivatives	none	none	none	none	none	none
4763	phenobarbital	Drug	Compound	CCC1(C(=O)NC(=O)NC1=O)C2=CC=CC=C2	DDBREPKUVSBGFI-UHFFFAOYSA-N	Organic compounds	Organoheterocyclic compounds	Diazines	Pyrimidines and pyrimidine derivatives	Pyrimidones	Barbituric acid derivatives	none	none	none	none	none
4768	phenoxybenzamine	Drug	Compound	CC(COC1=CC=CC=C1)N(CCCl)CC2=CC=CC=C2	QZVCTJOXCFMACW-UHFFFAOYSA-N	Organic compounds	Benzenoids	Benzene and substituted derivatives	Phenylmethylamines	Phenylmethylamines	none	none	none	none	none	none
4771	phentermine	Drug	Compound	CC(C)(CC1=CC=CC=C1)N	DHHVAGZRUROJKS-UHFFFAOYSA-N	Organic compounds	Benzenoids	Benzene and substituted derivatives	Phenethylamines	Amphetamines and derivatives	none	none	none	none	none	none
4775	4-PHENYLBUTYRIC ACID	OtherMutliCpd	Compound	C1=CC=C(C=C1)CCCC(=O)O	OBKXEAXTFZPCHS-UHFFFAOYSA-N	Organic compounds	Benzenoids	Benzene and substituted derivatives	none	Benzene and substituted derivatives	none	none	none	none	none	none
4788	phloretin	OtherMutliCpd	Compound	C1=CC(=CC=C1CCC(=O)C2=C(C=C(C=C2O)O)O)O	VGEREEWJJVICBM-UHFFFAOYSA-N	Organic compounds	Phenylpropanoids and polyketides	Linear 1--3-diarylpropanoids	Chalcones and dihydrochalcones	2'-Hydroxy-dihydrochalcones	none	none	none	none	none	none
4825	pimpinellin	OtherMutliCpd	Compound	COC1=C(C2=C(C=CO2)C3=C1C=CC(=O)O3)OC	BQPRWZCEKZLBHL-UHFFFAOYSA-N	Organic compounds	Phenylpropanoids and polyketides	Coumarins and derivatives	Furanocoumarins	Angular furanocoumarins	none	none	none	none	none	none
4828	pindolol	Drug	Compound	CC(C)NCC(COC1=CC=CC2=C1C=CN2)O	JZQKKSLKJUAGIC-UHFFFAOYSA-N	Organic compounds	Organoheterocyclic compounds	Indoles and derivatives	Indoles	Indoles	none	none	none	none	none	none
4829	Pioglitazone	Drug	Compound	CCC1=CN=C(C=C1)CCOC2=CC=C(C=C2)CC3C(=O)NC(=O)S3	HYAFETHFCAUJAY-UHFFFAOYSA-N	Organic compounds	Benzenoids	Phenol ethers	none	Phenol ethers	none	none	none	none	none	none
4845	PIRBUTEROL	Drug	Compound	CC(C)(C)NCC(C1=NC(=C(C=C1)O)CO)O	VQDBNKDJNJQRDG-UHFFFAOYSA-N	Organic compounds	Organoheterocyclic compounds	Pyridines and derivatives	Hydroxypyridines	Hydroxypyridines	none	none	none	none	none	none
4891	praziquantel	Drug	Compound	C1CCC(CC1)C(=O)N2CC3C4=CC=CC=C4CCN3C(=O)C2	FSVJFNAIGNNGKK-UHFFFAOYSA-N	Organic compounds	Organoheterocyclic compounds	Tetrahydroisoquinolines	none	Tetrahydroisoquinolines	none	none	none	none	none	none
4893	prazosin	Drug	Compound	COC1=C(C=C2C(=C1)C(=NC(=N2)N3CCN(CC3)C(=O)C4=CC=CO4)N)OC	IENZQIKPVFGBNW-UHFFFAOYSA-N	Organic compounds	Organoheterocyclic compounds	Diazinanes	Piperazines	N-arylpiperazines	none	none	none	none	none	none
4908	PRIMAQUINE	Drug	Compound	CC(CCCN)NC1=C2C(=CC(=C1)OC)C=CC=N2	INDBQLZJXZLFIT-UHFFFAOYSA-N	Organic compounds	Organoheterocyclic compounds	Quinolines and derivatives	Aminoquinolines and derivatives	Aminoquinolines and derivatives	none	none	none	none	none	none
4909	primidone	Drug	Compound	CCC1(C(=O)NCNC1=O)C2=CC=CC=C2	DQMZLTXERSFNPB-UHFFFAOYSA-N	Organic compounds	Organoheterocyclic compounds	Diazines	Pyrimidines and pyrimidine derivatives	Hydropyrimidines	none	none	none	none	none	none
4910	proadifen	OtherMutliCpd	Compound	CCCC(C1=CC=CC=C1)(C2=CC=CC=C2)C(=O)OCCN(CC)CC	SNTQPLDRUZOSDP-UHFFFAOYSA-N	Organic compounds	Benzenoids	Benzene and substituted derivatives	Diphenylmethanes	Diphenylmethanes	none	none	none	none	none	none
4911	probenecid	Drug	Compound	CCCN(CCC)S(=O)(=O)C1=CC=C(C=C1)C(=O)O	DBABZHXKTCFAPX-UHFFFAOYSA-N	Organic compounds	Benzenoids	Benzene and substituted derivatives	Benzenesulfonamides	Benzenesulfonamides	none	none	none	none	none	none
4913	PROCAINAMIDE	Drug	Compound	CCN(CC)CCNC(=O)C1=CC=C(C=C1)N	REQCZEXYDRLIBE-UHFFFAOYSA-N	Organic compounds	Benzenoids	Benzene and substituted derivatives	Benzoic acids and derivatives	Aminobenzoic acids and derivatives	Aminobenzamides	none	none	none	none	none
4914	procaine	Drug	Compound	CCN(CC)CCOC(=O)C1=CC=C(C=C1)N	MFDFERRIHVXMIY-UHFFFAOYSA-N	Organic compounds	Benzenoids	Benzene and substituted derivatives	Benzoic acids and derivatives	Benzoic acid esters	none	none	none	none	none	none
4915	procarbazine	Drug	Compound	CC(C)NC(=O)C1=CC=C(C=C1)CNNC	CPTBDICYNRMXFX-UHFFFAOYSA-N	Organic compounds	Benzenoids	Benzene and substituted derivatives	Benzoic acids and derivatives	Benzamides	none	none	none	none	none	none
4920	STK374710	OtherMutliCpd	Compound	CC(=O)C1CCC2C1(CCC3C2CCC4=CC(=O)CCC34C)C	RJKFOVLPORLFTN-UHFFFAOYSA-N	Organic compounds	Lipids and lipid-like molecules	Steroids and steroid derivatives	Pregnane steroids	Gluco/mineralocorticoids-- progestogins and derivatives	none	none	none	none	none	none
4932	propafenone	Drug	Compound	CCCNCC(COC1=CC=CC=C1C(=O)CCC2=CC=CC=C2)O	JWHAUXFOSRPERK-UHFFFAOYSA-N	Organic compounds	Phenylpropanoids and polyketides	Linear 1--3-diarylpropanoids	none	Linear 1--3-diarylpropanoids	none	none	none	none	none	none
4934	propantheline	Drug	Compound	CC(C)[N+](C)(CCOC(=O)C1C2=CC=CC=C2OC3=CC=CC=C13)C(C)C	VVWYOYDLCMFIEM-UHFFFAOYSA-N	Organic compounds	Organoheterocyclic compounds	Benzopyrans	1-benzopyrans	Dibenzopyrans	Xanthenes	none	none	none	none	none
4935	proparacaine	Drug	Compound	CCCOC1=C(C=C(C=C1)C(=O)OCCN(CC)CC)N	KCLANYCVBBTKTO-UHFFFAOYSA-N	Organic compounds	Benzenoids	Benzene and substituted derivatives	Benzoic acids and derivatives	Benzoic acid esters	none	none	none	none	none	none
4943	propofol	Drug	Compound	CC(C)C1=C(C(=CC=C1)C(C)C)O	OLBCVFGFOZPWHH-UHFFFAOYSA-N	Organic compounds	Benzenoids	Benzene and substituted derivatives	Cumenes	Cumenes	none	none	none	none	none	none
4946	propranolol	Drug	Compound	CC(C)NCC(COC1=CC=CC2=CC=CC=C21)O	AQHHHDLHHXJYJD-UHFFFAOYSA-N	Organic compounds	Benzenoids	Naphthalenes	none	Naphthalenes	none	none	none	none	none	none
4947	propyl gallate	OtherMutliCpd	Compound	CCCOC(=O)C1=CC(=C(C(=C1)O)O)O	ZTHYODDOHIVTJV-UHFFFAOYSA-N	Organic compounds	Benzenoids	Benzene and substituted derivatives	Benzoic acids and derivatives	Hydroxybenzoic acid derivatives	Gallic acid and derivatives	Galloyl esters	none	none	none	none
4970	protopine	OtherMutliCpd	Compound	CN1CCC2=CC3=C(C=C2C(=O)CC4=C(C1)C5=C(C=C4)OCO5)OCO3	GPTFURBXHJWNHR-UHFFFAOYSA-N	Organic compounds	Alkaloids and derivatives	Protopine alkaloids	none	Protopine alkaloids	none	none	none	none	none	none
4971	protoporphyrin IX	OtherMutliCpd	Compound	CC1=C(C2=CC3=C(C(=C(N3)C=C4C(=C(C(=N4)C=C5C(=C(C(=N5)C=C1N2)C)CCC(=O)O)CCC(=O)O)C)C=C)C)C=C	ZCFFYALKHPIRKJ-UHFFFAOYSA-N	Organic compounds	Organoheterocyclic compounds	Tetrapyrroles and derivatives	Porphyrins	Porphyrins	none	none	none	none	none	none
4976	protriptyline	Drug	Compound	CNCCCC1C2=CC=CC=C2C=CC3=CC=CC=C13	BWPIARFWQZKAIA-UHFFFAOYSA-N	Organic compounds	Benzenoids	Dibenzocycloheptenes	none	Dibenzocycloheptenes	none	none	none	none	none	none
4991	pyridostigmine	Drug	Compound	C[N+]1=CC=CC(=C1)OC(=O)N(C)C	RVOLLAQWKVFTGE-UHFFFAOYSA-N	Organic compounds	Organoheterocyclic compounds	Pyridines and derivatives	Methylpyridines	N-methylpyridinium compounds	none	none	none	none	none	none
5029	rabeprazole	Drug	Compound	CC1=C(C=CN=C1CS(=O)C2=NC3=CC=CC=C3N2)OCCCOC	YREYEVIYCVEVJK-UHFFFAOYSA-N	Organic compounds	Organoheterocyclic compounds	Benzimidazoles	Sulfinylbenzimidazoles	Sulfinylbenzimidazoles	none	none	none	none	none	none
5035	raloxifene	Drug	Compound	C1CCN(CC1)CCOC2=CC=C(C=C2)C(=O)C3=C(SC4=C3C=CC(=C4)O)C5=CC=C(C=C5)O	GZUITABIAKMVPG-UHFFFAOYSA-N	Organic compounds	Organic oxygen compounds	Organooxygen compounds	Carbonyl compounds	Ketones	Aryl ketones	Phenylketones	Aryl-phenylketones	none	none	none
5054	resorcinol	OtherMutliCpd	Compound	C1=CC(=CC(=C1)O)O	GHMLBKRAJCXXBS-UHFFFAOYSA-N	Organic compounds	Benzenoids	Phenols	Benzenediols	Resorcinols	none	none	none	none	none	none
5070	riluzole	Drug	Compound	C1=CC2=C(C=C1OC(F)(F)F)SC(=N2)N	FTALBRSUTCGOEG-UHFFFAOYSA-N	Organic compounds	Organoheterocyclic compounds	Benzothiazoles	none	Benzothiazoles	none	none	none	none	none	none
5073	risperidone	Drug	Compound	CC1=C(C(=O)N2CCCCC2=N1)CCN3CCC(CC3)C4=NOC5=C4C=CC(=C5)F	RAPZEAPATHNIPO-UHFFFAOYSA-N	Organic compounds	Organoheterocyclic compounds	Pyridopyrimidines	none	Pyridopyrimidines	none	none	none	none	none	none
5078	rizatriptan	Drug	Compound	CN(C)CCC1=CNC2=C1C=C(C=C2)CN3C=NC=N3	ULFRLSNUDGIQQP-UHFFFAOYSA-N	Organic compounds	Organoheterocyclic compounds	Indoles and derivatives	Tryptamines and derivatives	Tryptamines and derivatives	none	none	none	none	none	none
5090	rofecoxib	Drug	Compound	CS(=O)(=O)C1=CC=C(C=C1)C2=C(C(=O)OC2)C3=CC=CC=C3	RZJQGNCSTQAWON-UHFFFAOYSA-N	Organic compounds	Phenylpropanoids and polyketides	Stilbenes	none	Stilbenes	none	none	none	none	none	none
5104	roxarsone	OtherMutliCpd	Compound	C1=CC(=C(C=C1[As](=O)(O)O)[N+](=O)[O-])O	XMVJITFPVVRMHC-UHFFFAOYSA-N	Organic compounds	Benzenoids	Phenols	Nitrophenols	Nitrophenols	none	none	none	none	none	none
5115	4-carboxyphenylglycine	OtherMutliCpd	Compound	C1=CC(=CC=C1C(C(=O)O)N)C(=O)O	VTMJKPGFERYGJF-UHFFFAOYSA-N	Organic compounds	Organic acids and derivatives	Carboxylic acids and derivatives	Amino acids-- peptides-- and analogues	Amino acids and derivatives	Alpha amino acids and derivatives	Alpha amino acids	none	none	none	none
5143	saccharin	OtherMutliCpd	Compound	C1=CC=C2C(=C1)C(=O)NS2(=O)=O	CVHZOJJKTDOEJC-UHFFFAOYSA-N	Organic compounds	Organoheterocyclic compounds	Benzothiazoles	none	Benzothiazoles	none	none	none	none	none	none
5152	Salmeterol	Drug	Compound	C1=CC=C(C=C1)CCCCOCCCCCCNCC(C2=CC(=C(C=C2)O)CO)O	GIIZNNXWQWCKIB-UHFFFAOYSA-N	Organic compounds	Benzenoids	Benzene and substituted derivatives	Benzyl alcohols	Benzyl alcohols	none	none	none	none	none	none
5154	SANGUINARINE	OtherMutliCpd	Compound	C[N+]1=C2C(=C3C=CC4=C(C3=C1)OCO4)C=CC5=CC6=C(C=C52)OCO6	INVGWHRKADIJHF-UHFFFAOYSA-N	Organic compounds	Alkaloids and derivatives	Benzophenanthridine alkaloids	Quaternary benzophenanthridine alkaloids	Quaternary benzophenanthridine alkaloids	none	none	none	none	none	none
5161	Salsalate	Drug	Compound	C1=CC=C(C(=C1)C(=O)OC2=CC=CC=C2C(=O)O)O	WVYADZUPLLSGPU-UHFFFAOYSA-N	Organic compounds	Phenylpropanoids and polyketides	Depsides and depsidones	none	Depsides and depsidones	none	none	none	none	none	none
5184	scopolamine	OtherMutliCpd	Compound	CN1C2CC(CC1C3C2O3)OC(=O)C(CO)C4=CC=CC=C4	STECJAGHUSJQJN-UHFFFAOYSA-N	Organic compounds	Organic acids and derivatives	Hydroxy acids and derivatives	Beta hydroxy acids and derivatives	Beta hydroxy acids and derivatives	none	none	none	none	none	none
5192	sebacic acid	OtherMutliCpd	Compound	C(CCCCC(=O)O)CCCC(=O)O	CXMXRPHRNRROMY-UHFFFAOYSA-N	Organic compounds	Lipids and lipid-like molecules	Fatty Acyls	Fatty acids and conjugates	Medium-chain fatty acids	none	none	none	none	none	none
5202	serotonin	OtherMutliCpd	Compound	C1=CC2=C(C=C1O)C(=CN2)CCN	QZAYGJVTTNCVMB-UHFFFAOYSA-N	Organic compounds	Organoheterocyclic compounds	Indoles and derivatives	Tryptamines and derivatives	Serotonins	none	none	none	none	none	none
5204	Asarinin	OtherMutliCpd	Compound	C1C2C(COC2C3=CC4=C(C=C3)OCO4)C(O1)C5=CC6=C(C=C5)OCO6	PEYUIKBAABKQKQ-UHFFFAOYSA-N	Organic compounds	Lignans-- neolignans and related compounds	Furanoid lignans	none	Furanoid lignans	none	none	none	none	none	none
5208	shikonin	OtherMutliCpd	Compound	CC(=CCC(C1=CC(=O)C2=C(C=CC(=C2C1=O)O)O)O)C	NEZONWMXZKDMKF-UHFFFAOYSA-N	Organic compounds	Benzenoids	Naphthalenes	Naphthoquinones	Naphthoquinones	none	none	none	none	none	none
5209	Mukoenine A	OtherMutliCpd	Compound	CC1=C(C(=C2C(=C1)C3=CC=CC=C3N2)CC=C(C)C)O	PURITTXNCHNYEP-UHFFFAOYSA-N	Organic compounds	Organoheterocyclic compounds	Indoles and derivatives	Carbazoles	Carbazoles	none	none	none	none	none	none
5210	sibutramine	Drug	Compound	CC(C)CC(C1(CCC1)C2=CC=C(C=C2)Cl)N(C)C	UNAANXDKBXWMLN-UHFFFAOYSA-N	Organic compounds	Benzenoids	Benzene and substituted derivatives	Halobenzenes	Chlorobenzenes	none	none	none	none	none	none
5212	sildenafil	Drug	Compound	CCCC1=NN(C2=C1NC(=NC2=O)C3=C(C=CC(=C3)S(=O)(=O)N4CCN(CC4)C)OCC)C	BNRNXUUZRGQAQC-UHFFFAOYSA-N	Organic compounds	Benzenoids	Benzene and substituted derivatives	Benzenesulfonamides	Benzenesulfonamides	none	none	none	none	none	none
5213	Silybin	OtherMutliCpd	Compound	COC1=C(C=CC(=C1)C2C(OC3=C(O2)C=C(C=C3)C4C(C(=O)C5=C(C=C(C=C5O4)O)O)O)CO)O	SEBFKMXJBCUCAI-UHFFFAOYSA-N	Organic compounds	Lignans-- neolignans and related compounds	Flavonolignans	none	Flavonolignans	none	none	none	none	none	none
5214	Silvadene	Drug	Compound	C1=CN=C(N=C1)[NH2+]S(=[OH+])(=O)C2=CC=C(C=C2)N.[Ag+]	GOYDASFKHSBSBH-UHFFFAOYSA-P	Organic compounds	Benzenoids	Benzene and substituted derivatives	Benzenesulfonamides	Benzenesulfonamides	none	none	none	none	none	none
5215	sulfadiazine	Drug	Compound	C1=CN=C(N=C1)NS(=O)(=O)C2=CC=C(C=C2)N	SEEPANYCNGTZFQ-UHFFFAOYSA-N	Organic compounds	Benzenoids	Benzene and substituted derivatives	Benzenesulfonamides	Aminobenzenesulfonamides	none	none	none	none	none	none
5245	Risedronate	Drug	Compound	C1=CC(=CN=C1)CC(O)(P(=O)(O)O)P(=O)(O)O	IIDJRNMFWXDHID-UHFFFAOYSA-N	Organic compounds	Organic acids and derivatives	Organic phosphonic acids and derivatives	Bisphosphonates	Bisphosphonates	none	none	none	none	none	none
5246	sodium taurocholate	OtherMutliCpd	Compound	CC(CCC(=O)NCCS(=O)(=O)[O-])C1CCC2C1(C(CC3C2C(CC4C3(CCC(C4)O)C)O)O)C.[Na+]	JAJWGJBVLPIOOH-UHFFFAOYSA-M	Organic compounds	Lipids and lipid-like molecules	Steroids and steroid derivatives	Bile acids-- alcohols and derivatives	Taurinated bile acids and derivatives	none	none	none	none	none	none
5250	Spirosol-5-en-3-ol	OtherMutliCpd	Compound	CC1CCC2(C(C3C(O2)CC4C3(CCC5C4CC=C6C5(CCC(C6)O)C)C)C)NC1	KWVISVAMQJWJSZ-UHFFFAOYSA-N	Organic compounds	Lipids and lipid-like molecules	Steroids and steroid derivatives	Steroidal alkaloids	Spirosolanes and derivatives	none	none	none	none	none	none
5253	sotalol	Drug	Compound	CC(C)NCC(C1=CC=C(C=C1)NS(=O)(=O)C)O	ZBMZVLHSJCTVON-UHFFFAOYSA-N	Organic compounds	Benzenoids	Benzene and substituted derivatives	Sulfanilides	Sulfanilides	none	none	none	none	none	none
5255	n-acetyl-a-aspartylglutamic acid	OtherMutliCpd	Compound	CC(=O)NC(CC(=O)O)C(=O)NC(CCC(=O)O)C(=O)O	OPVPGKGADVGKTG-UHFFFAOYSA-N	Organic compounds	Organic acids and derivatives	Carboxylic acids and derivatives	Amino acids-- peptides-- and analogues	Peptides	Dipeptides	none	none	none	none	none
5281	stearic acid	OtherMutliCpd	Compound	CCCCCCCCCCCCCCCCCC(=O)O	QIQXTHQIDYTFRH-UHFFFAOYSA-N	Organic compounds	Lipids and lipid-like molecules	Fatty Acyls	Fatty acids and conjugates	Long-chain fatty acids	none	none	none	none	none	none
5291	Imatinib	Drug	Compound	CC1=C(C=C(C=C1)NC(=O)C2=CC=C(C=C2)CN3CCN(CC3)C)NC4=NC=CC(=N4)C5=CN=CC=C5	KTUFNOKKBVMGRW-UHFFFAOYSA-N	Organic compounds	Benzenoids	Benzene and substituted derivatives	Anilides	Aromatic anilides	Benzanilides	none	none	none	none	none
5312	4 6-DIOXOHEPTANOIC ACID	OtherMutliCpd	Compound	CC(=O)CC(=O)CCC(=O)O	WYEPBHZLDUPIOD-UHFFFAOYSA-N	Organic compounds	Organic acids and derivatives	Keto acids and derivatives	Medium-chain keto acids and derivatives	Medium-chain keto acids and derivatives	none	none	none	none	none	none
5320	sulfacetamide	Drug	Compound	CC(=O)NS(=O)(=O)C1=CC=C(C=C1)N	SKIVFJLNDNKQPD-UHFFFAOYSA-N	Organic compounds	Benzenoids	Benzene and substituted derivatives	Benzenesulfonamides	Aminobenzenesulfonamides	none	none	none	none	none	none
5338	sulfaquinoxaline	OtherMutliCpd	Compound	C1=CC=C2C(=C1)N=CC(=N2)NS(=O)(=O)C3=CC=C(C=C3)N	NHZLNPMOSADWGC-UHFFFAOYSA-N	Organic compounds	Organoheterocyclic compounds	Diazanaphthalenes	Benzodiazines	Quinoxalines	none	none	none	none	none	none
5339	Sulfasalazine	Drug	Compound	C1=CC=NC(=C1)NS(=O)(=O)C2=CC=C(C=C2)N=NC3=CC(=C(C=C3)O)C(=O)O	none	none	none	none	none	none	none	none	none	none	none	none
5344	sulfisoxazole	Drug	Compound	CC1=C(ON=C1C)NS(=O)(=O)C2=CC=C(C=C2)N	NHUHCSRWZMLRLA-UHFFFAOYSA-N	Organic compounds	Benzenoids	Benzene and substituted derivatives	Benzenesulfonamides	Aminobenzenesulfonamides	none	none	none	none	none	none
5358	sumatriptan	Drug	Compound	CNS(=O)(=O)CC1=CC2=C(C=C1)NC=C2CCN(C)C	KQKPFRSPSRPDEB-UHFFFAOYSA-N	Organic compounds	Organoheterocyclic compounds	Indoles and derivatives	Tryptamines and derivatives	Tryptamines and derivatives	none	none	none	none	none	none
5359	suprofen	Drug	Compound	CC(C1=CC=C(C=C1)C(=O)C2=CC=CS2)C(=O)O	MDKGKXOCJGEUJW-UHFFFAOYSA-N	Organic compounds	Organic oxygen compounds	Organooxygen compounds	Carbonyl compounds	Ketones	Aryl ketones	Phenylketones	Aryl-phenylketones	none	none	none
5379	Gatifloxacin	Drug	Compound	CC1CN(CCN1)C2=C(C=C3C(=C2OC)N(C=C(C3=O)C(=O)O)C4CC4)F	XUBOMFCQGDBHNK-UHFFFAOYSA-N	Organic compounds	Organoheterocyclic compounds	Quinolines and derivatives	Quinoline carboxylic acids	Quinoline carboxylic acids	none	none	none	none	none	none
5381	tazarotene	Drug	Compound	CCOC(=O)C1=CN=C(C=C1)C#CC2=CC3=C(C=C2)SCCC3(C)C	OGQICQVSFDPSEI-UHFFFAOYSA-N	Organic compounds	Lipids and lipid-like molecules	Prenol lipids	Retinoids	Retinoids	none	none	none	none	none	none
5391	temazepam	Drug	Compound	CN1C2=C(C=C(C=C2)Cl)C(=NC(C1=O)O)C3=CC=CC=C3	SEQDDYPDSLOBDC-UHFFFAOYSA-N	Organic compounds	Organoheterocyclic compounds	Benzodiazepines	1--4-benzodiazepines	1--4-benzodiazepines	none	none	none	none	none	none
5401	terazosin	Drug	Compound	COC1=C(C=C2C(=C1)C(=NC(=N2)N3CCN(CC3)C(=O)C4CCCO4)N)OC	VCKUSRYTPJJLNI-UHFFFAOYSA-N	Organic compounds	Organoheterocyclic compounds	Diazinanes	Piperazines	N-arylpiperazines	none	none	none	none	none	none
5403	terbutaline	Drug	Compound	CC(C)(C)NCC(C1=CC(=CC(=C1)O)O)O	XWTYSIMOBUGWOL-UHFFFAOYSA-N	Organic compounds	Benzenoids	Phenols	Benzenediols	Resorcinols	none	none	none	none	none	none
5411	tetracaine	Drug	Compound	CCCCNC1=CC=C(C=C1)C(=O)OCCN(C)C	GKCBAIGFKIBETG-UHFFFAOYSA-N	Organic compounds	Benzenoids	Benzene and substituted derivatives	Benzoic acids and derivatives	Benzoic acid esters	none	none	none	none	none	none
5426	thalidomide	Drug	Compound	C1CC(=O)NC(=O)C1N2C(=O)C3=CC=CC=C3C2=O	UEJJHQNACJXSKW-UHFFFAOYSA-N	Organic compounds	Organoheterocyclic compounds	Isoindoles and derivatives	Isoindolines	Isoindolones	Phthalimides	none	none	none	none	none
5508	[1-methyl-5-(4-methylbenzoyl)-1H-pyrrol-2-yl]acetate	Drug	Compound	CC1=CC=C(C=C1)C(=O)C2=CC=C(N2C)CC(=O)[O-]	UPSPUYADGBWSHF-UHFFFAOYSA-M	Organic compounds	Organic oxygen compounds	Organooxygen compounds	Carbonyl compounds	Ketones	Aryl ketones	Phenylketones	Aryl-phenylketones	none	none	none
5510	tolnaftate	OtherMutliCpd	Compound	CC1=CC(=CC=C1)N(C)C(=S)OC2=CC3=CC=CC=C3C=C2	FUSNMLFNXJSCDI-UHFFFAOYSA-N	Organic compounds	Benzenoids	Naphthalenes	none	Naphthalenes	none	none	none	none	none	none
5513	Tomatine	OtherMutliCpd	Compound	CC1CCC2(C(C3C(O2)CC4C3(CCC5C4CCC6C5(CCC(C6)OC7C(C(C(C(O7)CO)OC8C(C(C(C(O8)CO)O)OC9C(C(C(CO9)O)O)O)OC2C(C(C(C(O2)CO)O)O)O)O)O)C)C)C)NC1	REJLGAUYTKNVJM-UHFFFAOYSA-N	Organic compounds	Lipids and lipid-like molecules	Steroids and steroid derivatives	Steroidal glycosides	Steroidal saponins	none	none	none	none	none	none
5526	tranexamic acid	Drug	Compound	C1CC(CCC1CN)C(=O)O	GYDJEQRTZSCIOI-UHFFFAOYSA-N	Organic compounds	Organic acids and derivatives	Carboxylic acids and derivatives	Amino acids-- peptides-- and analogues	Amino acids and derivatives	Amino acids	none	none	none	none	none
5529	Zeatin riboside	OtherMutliCpd	Compound	CC(=CCNC1=NC=NC2=C1N=CN2C3C(C(C(O3)CO)O)O)CO	GOSWTRUMMSCNCW-UHFFFAOYSA-N	Organic compounds	Nucleosides-- nucleotides-- and analogues	Purine nucleosides	none	Purine nucleosides	none	none	none	none	none	none
5541	triacetin	OtherMutliCpd	Compound	CC(=O)OCC(COC(=O)C)OC(=O)C	URAYPUMNDPQOKB-UHFFFAOYSA-N	Organic compounds	Lipids and lipid-like molecules	Glycerolipids	Triradylcglycerols	Triacylglycerols	none	none	none	none	none	none
5570	Trigonelline	OtherMutliCpd	Compound	C[N+]1=CC=CC(=C1)C(=O)[O-]	WWNNZCOKKKDOPX-UHFFFAOYSA-N	Organic compounds	Alkaloids and derivatives	none	none	Alkaloids and derivatives	none	none	none	none	none	none
5572	trihexyphenidyl	Drug	Compound	C1CCC(CC1)C(CCN2CCCCC2)(C3=CC=CC=C3)O	HWHLPVGTWGOCJO-UHFFFAOYSA-N	Organic compounds	Organic nitrogen compounds	Organonitrogen compounds	Amines	Aralkylamines	none	none	none	none	none	none
5578	trimethoprim	Drug	Compound	COC1=CC(=CC(=C1OC)OC)CC2=CN=C(N=C2N)N	IEDVJHCEMCRBQM-UHFFFAOYSA-N	Organic compounds	Benzenoids	Phenol ethers	Anisoles	Anisoles	none	none	none	none	none	none
5582	AC1L1KO2	Drug	Compound	CC1=C(C=CC2=C1C(=[NH+]C(=N2)N)N)CNC3=CC(=C(C(=C3)OC)OC)OC	NOYPYLRCIDNJJB-UHFFFAOYSA-O	Organic compounds	Organoheterocyclic compounds	Diazanaphthalenes	Benzodiazines	Quinazolines	Quinazolinamines	none	none	none	none	none
5591	troglitazone	Drug	Compound	CC1=C(C(=C2CCC(OC2=C1C)(C)COC3=CC=C(C=C3)CC4C(=O)NC(=O)S4)C)O	GXPHKUHSUJUWKP-UHFFFAOYSA-N	Organic compounds	Organoheterocyclic compounds	Benzopyrans	1-benzopyrans	1-benzopyrans	none	none	none	none	none	none
5593	tropicamide	Drug	Compound	CCN(CC1=CC=NC=C1)C(=O)C(CO)C2=CC=CC=C2	BGDKAVGWHJFAGW-UHFFFAOYSA-N	Organic compounds	Benzenoids	Benzene and substituted derivatives	Phenylacetamides	Phenylacetamides	none	none	none	none	none	none
5610	tyramine	OtherMutliCpd	Compound	C1=CC(=CC=C1CCN)O	DZGWFCGJZKJUFP-UHFFFAOYSA-N	Organic compounds	Benzenoids	Benzene and substituted derivatives	Phenethylamines	Phenethylamines	none	none	none	none	none	none
5614	tyrphostin A9	OtherMutliCpd	Compound	CC(C)(C)C1=CC(=CC(=C1O)C(C)(C)C)C=C(C#N)C#N	MZOPWQKISXCCTP-UHFFFAOYSA-N	Organic compounds	Benzenoids	Benzene and substituted derivatives	Phenylpropanes	Phenylpropanes	none	none	none	none	none	none
5625	Delavirdine	Drug	Compound	CC(C)NC1=C(N=CC=C1)N2CCN(CC2)C(=O)C3=CC4=C(N3)C=CC(=C4)NS(=O)(=O)C	WHBIGIKBNXZKFE-UHFFFAOYSA-N	Organic compounds	Organoheterocyclic compounds	Diazinanes	Piperazines	Pyridinylpiperazines	none	none	none	none	none	none
5634	10-UNDECENOIC ACID	OtherMutliCpd	Compound	C=CCCCCCCCCC(=O)O	FRPZMMHWLSIFAZ-UHFFFAOYSA-N	Organic compounds	Lipids and lipid-like molecules	Fatty Acyls	Fatty acids and conjugates	Medium-chain fatty acids	none	none	none	none	none	none
5656	venlafaxine	Drug	Compound	CN(C)CC(C1=CC=C(C=C1)OC)C2(CCCCC2)O	PNVNVHUZROJLTJ-UHFFFAOYSA-N	Organic compounds	Benzenoids	Phenol ethers	Anisoles	Anisoles	none	none	none	none	none	none
5665	vigabatrin	Drug	Compound	C=CC(CCC(=O)O)N	PJDFLNIOAUIZSL-UHFFFAOYSA-N	Organic compounds	Organic acids and derivatives	Carboxylic acids and derivatives	Amino acids-- peptides-- and analogues	Amino acids and derivatives	Gamma amino acids and derivatives	none	none	none	none	none
5694	Pirinixic acid	OtherMutliCpd	Compound	CC1=C(C(=CC=C1)NC2=CC(=NC(=N2)SCC(=O)O)Cl)C	SZRPDCCEHVWOJX-UHFFFAOYSA-N	Organic compounds	Organosulfur compounds	Thioethers	Aryl thioethers	Aryl thioethers	none	none	none	none	none	none
5699	xanthurenic acid	OtherMutliCpd	Compound	C1=CC2=C(C(=C1)O)NC(=CC2=O)C(=O)O	FBZONXHGGPHHIY-UHFFFAOYSA-N	Organic compounds	Organoheterocyclic compounds	Quinolines and derivatives	Quinoline carboxylic acids	Quinoline carboxylic acids	none	none	none	none	none	none
5719	zaleplon	Drug	Compound	CCN(C1=CC=CC(=C1)C2=CC=NC3=C(C=NN23)C#N)C(=O)C	HUNXMJYCHXQEGX-UHFFFAOYSA-N	Organic compounds	Organoheterocyclic compounds	Diazines	Pyrimidines and pyrimidine derivatives	Phenylpyrimidines	none	none	none	none	none	none
5732	zolpidem	OtherMutliCpd	Compound	CC1=CC=C(C=C1)C2=C(N3C=C(C=CC3=N2)C)CC(=O)N(C)C	ZAFYATHCZYHLPB-UHFFFAOYSA-N	Organic compounds	Organoheterocyclic compounds	Azoles	Imidazoles	Substituted imidazoles	Phenylimidazoles	none	none	none	none	none
5734	zonisamide	Drug	Compound	C1=CC=C2C(=C1)C(=NO2)CS(=O)(=O)N	UBQNRHZMVUUOMG-UHFFFAOYSA-N	Organic compounds	Organoheterocyclic compounds	Benzisoxazoles	none	Benzisoxazoles	none	none	none	none	none	none
5735	zopiclone	Drug	Compound	CN1CCN(CC1)C(=O)OC2C3=NC=CN=C3C(=O)N2C4=NC=C(C=C4)Cl	GBBSUAFBMRNDJC-UHFFFAOYSA-N	Organic compounds	Organoheterocyclic compounds	Pyrrolopyrazines	Cyclopyrrolones	Cyclopyrrolones	none	none	none	none	none	none
5743	dexamethasone	Drug	Compound	C[C@@H]1C[C@H]2[C@@H]3CCC4=CC(=O)C=C[C@@]4([C@]3([C@H](C[C@@]2([C@]1(C(=O)CO)O)C)O)F)C	UREBDLICKHMUKA-CXSFZGCWSA-N	Organic compounds	Lipids and lipid-like molecules	Steroids and steroid derivatives	Hydroxysteroids	21-hydroxysteroids	none	none	none	none	none	none
5753	CORTICOSTERONE	OtherMutliCpd	Compound	C[C@]12CCC(=O)C=C1CC[C@@H]3[C@@H]2[C@H](C[C@]4([C@H]3CC[C@@H]4C(=O)CO)C)O	OMFXVFTZEKFJBZ-HJTSIMOOSA-N	Organic compounds	Lipids and lipid-like molecules	Steroids and steroid derivatives	Hydroxysteroids	21-hydroxysteroids	none	none	none	none	none	none
5754	hydrocortisone	Drug	Compound	C[C@]12CCC(=O)C=C1CC[C@@H]3[C@@H]2[C@H](C[C@]4([C@H]3CC[C@@]4(C(=O)CO)O)C)O	JYGXADMDTFJGBT-VWUMJDOOSA-N	Organic compounds	Lipids and lipid-like molecules	Steroids and steroid derivatives	Hydroxysteroids	21-hydroxysteroids	none	none	none	none	none	none
5755	prednisolone	Drug	Compound	C[C@]12C[C@@H]([C@H]3[C@H]([C@@H]1CC[C@@]2(C(=O)CO)O)CCC4=CC(=O)C=C[C@]34C)O	OIGNJSKKLXVSLS-VWUMJDOOSA-N	Organic compounds	Lipids and lipid-like molecules	Steroids and steroid derivatives	Hydroxysteroids	21-hydroxysteroids	none	none	none	none	none	none
5756	estriol	OtherMutliCpd	Compound	C[C@]12CC[C@H]3[C@H]([C@@H]1C[C@H]([C@@H]2O)O)CCC4=C3C=CC(=C4)O	PROQIPRRNZUXQM-ZXXIGWHRSA-N	Organic compounds	Lipids and lipid-like molecules	Steroids and steroid derivatives	Estrane steroids	Estrogens and derivatives	none	none	none	none	none	none
5757	estradiol	Drug	Compound	C[C@]12CC[C@H]3[C@H]([C@@H]1CC[C@@H]2O)CCC4=C3C=CC(=C4)O	VOXZDWNPVJITMN-ZBRFXRBCSA-N	Organic compounds	Lipids and lipid-like molecules	Steroids and steroid derivatives	Estrane steroids	Estrogens and derivatives	none	none	none	none	none	none
5770	reserpine	Drug	Compound	CO[C@H]1[C@@H](C[C@@H]2CN3CCC4=C([C@H]3C[C@@H]2[C@@H]1C(=O)OC)NC5=C4C=CC(=C5)OC)OC(=O)C6=CC(=C(C(=C6)OC)OC)OC	QEVHRUUCFGRFIF-MDEJGZGSSA-N	Organic compounds	Alkaloids and derivatives	Yohimbine alkaloids	none	Yohimbine alkaloids	none	none	none	none	none	none
5775	phentolamine	Drug	Compound	CC1=CC=C(C=C1)N(CC2=NCCN2)C3=CC(=CC=C3)O	MRBDMNSDAVCSSF-UHFFFAOYSA-N	Organic compounds	Organic nitrogen compounds	Organonitrogen compounds	Amines	Tertiary amines	Tertiary alkylarylamines	Alkyldiarylamines	none	none	none	none
5779	D-ribofuranose	OtherMutliCpd	Compound	C([C@@H]1[C@H]([C@H](C(O1)O)O)O)O	HMFHBZSHGGEWLO-SOOFDHNKSA-N	Organic compounds	Organic oxygen compounds	Organooxygen compounds	Carbohydrates and carbohydrate conjugates	Monosaccharides	Pentoses	none	none	none	none	none
5780	D-Sorbitol	OtherMutliCpd	Compound	C([C@H]([C@H]([C@@H]([C@H](CO)O)O)O)O)O	FBPFZTCFMRRESA-JGWLITMVSA-N	Organic compounds	Organic oxygen compounds	Organooxygen compounds	Carbohydrates and carbohydrate conjugates	Sugar alcohols	none	none	none	none	none	none
5781	Alloxan	OtherMutliCpd	Compound	C1(=O)C(=O)NC(=O)NC1=O	HIMXGTXNXJYFGB-UHFFFAOYSA-N	Organic compounds	Organoheterocyclic compounds	Diazines	Pyrimidines and pyrimidine derivatives	Pyrimidones	none	none	none	none	none	none
5793	D-Glucose	OtherMutliCpd	Compound	C([C@@H]1[C@H]([C@@H]([C@H](C(O1)O)O)O)O)O	WQZGKKKJIJFFOK-GASJEMHNSA-N	Organic compounds	Organic oxygen compounds	Organooxygen compounds	Carbohydrates and carbohydrate conjugates	Monosaccharides	Hexoses	none	none	none	none	none
5810	trans-4-Hydroxy-L-proline	OtherMutliCpd	Compound	C1[C@H](CN[C@@H]1C(=O)O)O	PMMYEEVYMWASQN-DMTCNVIQSA-N	Organic compounds	Organic acids and derivatives	Carboxylic acids and derivatives	Amino acids-- peptides-- and analogues	Amino acids and derivatives	Alpha amino acids and derivatives	Proline and derivatives	none	none	none	none
5815	Epinephrine bitartrate	Drug	Compound	CNC[C@@H](C1=CC(=C(C=C1)O)O)O.[C@@H]([C@H](C(=O)O)O)(C(=O)O)O	YLXIPWWIOISBDD-NDAAPVSOSA-N	Organic compounds	Benzenoids	Phenols	Benzenediols	Catechols	none	none	none	none	none	none
5816	epinephrine	OtherMutliCpd	Compound	CNC[C@@H](C1=CC(=C(C=C1)O)O)O	UCTWMZQNUQWSLP-VIFPVBQESA-N	Organic compounds	Benzenoids	Phenols	Benzenediols	Catechols	none	none	none	none	none	none
5819	L-thyroxine	Drug	Compound	C1=C(C=C(C(=C1I)OC2=CC(=C(C(=C2)I)O)I)I)C[C@@H](C(=O)O)N	XUIIKFGFIJCVMT-LBPRGKRZSA-N	Organic compounds	Organic acids and derivatives	Carboxylic acids and derivatives	Amino acids-- peptides-- and analogues	Amino acids and derivatives	Alpha amino acids and derivatives	Phenylalanine and derivatives	none	none	none	none
5825	Ditab	Drug	Compound	C[C@@H](CC1=CC=CC=C1)N.C[C@@H](CC1=CC=CC=C1)N.OS(=O)(=O)O	PYHRZPFZZDCOPH-QXGOIDDHSA-N	Organic compounds	Benzenoids	Benzene and substituted derivatives	Phenethylamines	Amphetamines and derivatives	none	none	none	none	none	none
5852	D-Penicillamine	Drug	Compound	CC(C)([C@H](C(=O)O)N)S	VVNCNSJFMMFHPL-VKHMYHEASA-N	Organic compounds	Organic acids and derivatives	Carboxylic acids and derivatives	Amino acids-- peptides-- and analogues	Amino acids and derivatives	Alpha amino acids and derivatives	Valine and derivatives	none	none	none	none
5862	L-cysteine	OtherMutliCpd	Compound	C([C@@H](C(=O)O)N)S	XUJNEKJLAYXESH-REOHCLBHSA-N	Organic compounds	Organic acids and derivatives	Carboxylic acids and derivatives	Amino acids-- peptides-- and analogues	Amino acids and derivatives	Alpha amino acids and derivatives	Cysteine and derivatives	none	none	none	none
5865	prednisone	Drug	Compound	C[C@]12CC(=O)[C@H]3[C@H]([C@@H]1CC[C@@]2(C(=O)CO)O)CCC4=CC(=O)C=C[C@]34C	XOFYZVNMUHMLCC-ZPOLXVRWSA-N	Organic compounds	Lipids and lipid-like molecules	Steroids and steroid derivatives	Hydroxysteroids	21-hydroxysteroids	none	none	none	none	none	none
5870	estrone	OtherMutliCpd	Compound	C[C@]12CC[C@H]3[C@H]([C@@H]1CCC2=O)CCC4=C3C=CC(=C4)O	DNXHEGUUPJUMQT-CBZIJGRNSA-N	Organic compounds	Lipids and lipid-like molecules	Steroids and steroid derivatives	Estrane steroids	Estrogens and derivatives	none	none	none	none	none	none
5878	OXANDROLONE	Drug	Compound	C[C@]12CC[C@H]3[C@H]([C@@H]1CC[C@]2(C)O)CC[C@@H]4[C@@]3(COC(=O)C4)C	QSLJIVKCVHQPLV-PEMPUTJUSA-N	Organic compounds	Lipids and lipid-like molecules	Steroids and steroid derivatives	Steroid lactones	Steroid lactones	none	none	none	none	none	none
5880	etiocholanolone	OtherMutliCpd	Compound	C[C@]12CC[C@H](C[C@H]1CC[C@@H]3[C@@H]2CC[C@]4([C@H]3CCC4=O)C)O	QGXBDMJGAMFCBF-BNSUEQOYSA-N	Organic compounds	Lipids and lipid-like molecules	Steroids and steroid derivatives	Androstane steroids	Androgens and derivatives	none	none	none	none	none	none
5886	NADP+	OtherMutliCpd	Compound	C1=CC(=C[N+](=C1)[C@H]2[C@@H]([C@@H]([C@H](O2)COP(=O)(O)OP(=O)(O)OC[C@@H]3[C@H]([C@H]([C@@H](O3)N4C=NC5=C4N=CN=C5N)OP(=O)(O)O)O)O)O)C(=O)N	XJLXINKUBYWONI-NNYOXOHSSA-O	Organic compounds	Nucleosides-- nucleotides-- and analogues	(5'->5')-dinucleotides	none	(5'->5')-dinucleotides	none	none	none	none	none	none
5904	penicillin g	Drug	Compound	CC1([C@@H](N2[C@H](S1)[C@@H](C2=O)NC(=O)CC3=CC=CC=C3)C(=O)O)C	JGSARLDLIJGVTE-MBNYWOFBSA-N	Organic compounds	Organic acids and derivatives	Carboxylic acids and derivatives	Amino acids-- peptides-- and analogues	Peptides	Dipeptides	none	none	none	none	none
5920	liothyronine	Drug	Compound	C1=CC(=C(C=C1OC2=C(C=C(C=C2I)C[C@@H](C(=O)O)N)I)I)O	AUYYCJSJGJYCDS-LBPRGKRZSA-N	Organic compounds	Organic acids and derivatives	Carboxylic acids and derivatives	Amino acids-- peptides-- and analogues	Amino acids and derivatives	Alpha amino acids and derivatives	Phenylalanine and derivatives	none	none	none	none
5950	L-alanine	OtherMutliCpd	Compound	C[C@@H](C(=O)O)N	QNAYBMKLOCPYGJ-REOHCLBHSA-N	Organic compounds	Organic acids and derivatives	Carboxylic acids and derivatives	Amino acids-- peptides-- and analogues	Amino acids and derivatives	Alpha amino acids and derivatives	Alanine and derivatives	none	none	none	none
5951	L-serine	OtherMutliCpd	Compound	C([C@@H](C(=O)O)N)O	MTCFGRXMJLQNBG-REOHCLBHSA-N	Organic compounds	Organic acids and derivatives	Carboxylic acids and derivatives	Amino acids-- peptides-- and analogues	Amino acids and derivatives	Alpha amino acids and derivatives	Serine and derivatives	none	none	none	none
5957	Adenosine triphosphate	OtherMutliCpd	Compound	C1=NC2=C(C(=N1)N)N=CN2[C@H]3[C@@H]([C@@H]([C@H](O3)COP(=O)(O)OP(=O)(O)OP(=O)(O)O)O)O	ZKHQWZAMYRWXGA-KQYNXXCUSA-N	Organic compounds	Nucleosides-- nucleotides-- and analogues	Purine nucleotides	Purine ribonucleotides	Purine ribonucleoside triphosphates	none	none	none	none	none	none
5958	Robison ester	OtherMutliCpd	Compound	C([C@@H]1[C@H]([C@@H]([C@H](C(O1)O)O)O)O)OP(=O)(O)O	NBSCHQHZLSJFNQ-GASJEMHNSA-N	Organic compounds	Organic oxygen compounds	Organooxygen compounds	Carbohydrates and carbohydrate conjugates	Monosaccharides	Hexoses	Hexose phosphates	none	none	none	none
5959	chloramphenicol	Drug	Compound	C1=CC(=CC=C1[C@H]([C@@H](CO)NC(=O)C(Cl)Cl)O)[N+](=O)[O-]	WIIZWVCIJKGZOK-RKDXNWHRSA-N	Organic compounds	Benzenoids	Benzene and substituted derivatives	Nitrobenzenes	Nitrobenzenes	none	none	none	none	none	none
5960	L-aspartic acid	OtherMutliCpd	Compound	C([C@@H](C(=O)O)N)C(=O)O	CKLJMWTZIZZHCS-REOHCLBHSA-N	Organic compounds	Organic acids and derivatives	Carboxylic acids and derivatives	Amino acids-- peptides-- and analogues	Amino acids and derivatives	Alpha amino acids and derivatives	Aspartic acid and derivatives	none	none	none	none
5961	L-glutamine	Drug	Compound	C(CC(=O)N)[C@@H](C(=O)O)N	ZDXPYRJPNDTMRX-VKHMYHEASA-N	Organic compounds	Organic acids and derivatives	Carboxylic acids and derivatives	Amino acids-- peptides-- and analogues	Amino acids and derivatives	Alpha amino acids and derivatives	Alpha amino acids	L-alpha-amino acids	none	none	none
5962	L-lysine	OtherMutliCpd	Compound	C(CCN)C[C@@H](C(=O)O)N	KDXKERNSBIXSRK-YFKPBYRVSA-N	Organic compounds	Organic acids and derivatives	Carboxylic acids and derivatives	Amino acids-- peptides-- and analogues	Amino acids and derivatives	Alpha amino acids and derivatives	Alpha amino acids	L-alpha-amino acids	none	none	none
5978	vincristine	Drug	Compound	CC[C@@]1(C[C@@H]2C[C@@](C3=C(CCN(C2)C1)C4=CC=CC=C4N3)(C5=C(C=C6C(=C5)[C@]78CCN9[C@H]7[C@@](C=CC9)([C@H]([C@@]([C@@H]8N6C=O)(C(=O)OC)O)OC(=O)C)CC)OC)C(=O)OC)O	OGWKCGZFUXNPDA-XQKSVPLYSA-N	Organic compounds	Alkaloids and derivatives	Vinca alkaloids	none	Vinca alkaloids	none	none	none	none	none	none
5988	sucrose	OtherMutliCpd	Compound	C([C@@H]1[C@H]([C@@H]([C@H]([C@H](O1)O[C@]2([C@H]([C@@H]([C@H](O2)CO)O)O)CO)O)O)O)O	CZMRCDWAGMRECN-UGDNZRGBSA-N	Organic compounds	Organic oxygen compounds	Organooxygen compounds	Carbohydrates and carbohydrate conjugates	Glycosyl compounds	O-glycosyl compounds	none	none	none	none	none
5991	ethinyl estradiol	OtherMutliCpd	Compound	C[C@]12CC[C@H]3[C@H]([C@@H]1CC[C@]2(C#C)O)CCC4=C3C=CC(=C4)O	BFPYWIDHMRZLRN-SLHNCBLASA-N	Organic compounds	Lipids and lipid-like molecules	Steroids and steroid derivatives	Estrane steroids	Estrogens and derivatives	none	none	none	none	none	none
5994	progesterone	Drug	Compound	CC(=O)[C@H]1CC[C@@H]2[C@@]1(CC[C@H]3[C@H]2CCC4=CC(=O)CC[C@]34C)C	RJKFOVLPORLFTN-LEKSSAKUSA-N	Organic compounds	Lipids and lipid-like molecules	Steroids and steroid derivatives	Pregnane steroids	Gluco/mineralocorticoids-- progestogins and derivatives	none	none	none	none	none	none
6004	Sulfovinic acid	OtherMutliCpd	Compound	CCOS(=O)(=O)O	KIWBPDUYBMNFTB-UHFFFAOYSA-N	Organic compounds	Organic acids and derivatives	Organic sulfuric acids and derivatives	Sulfuric acid esters	Sulfuric acid monoesters	none	none	none	none	none	none
6006	leucovorin	Drug	Compound	C1C(N(C2=C(N1)NC(=NC2=O)N)C=O)CNC3=CC=C(C=C3)C(=O)N[C@@H](CCC(=O)O)C(=O)O	VVIAGPKUTFNRDU-ABLWVSNPSA-N	Organic compounds	Organic acids and derivatives	Carboxylic acids and derivatives	Amino acids-- peptides-- and analogues	Amino acids and derivatives	Alpha amino acids and derivatives	Glutamic acid and derivatives	none	none	none	none
6010	methyltestosterone	Drug	Compound	C[C@]12CCC(=O)C=C1CC[C@@H]3[C@@H]2CC[C@]4([C@H]3CC[C@]4(C)O)C	GCKMFJBGXUYNAG-HLXURNFRSA-N	Organic compounds	Lipids and lipid-like molecules	Steroids and steroid derivatives	Androstane steroids	Androgens and derivatives	none	none	none	none	none	none
6013	testosterone	Drug	Compound	C[C@]12CC[C@H]3[C@H]([C@@H]1CC[C@@H]2O)CCC4=CC(=O)CC[C@]34C	MUMGGOZAMZWBJJ-DYKIIFRCSA-N	Organic compounds	Lipids and lipid-like molecules	Steroids and steroid derivatives	Androstane steroids	Androgens and derivatives	none	none	none	none	none	none
6018	TETRABENAZINE	Drug	Compound	CC(C)CC1CN2CCC3=CC(=C(C=C3C2CC1=O)OC)OC	MKJIEFSOBYUXJB-UHFFFAOYSA-N	Organic compounds	Organoheterocyclic compounds	Tetrahydroisoquinolines	none	Tetrahydroisoquinolines	none	none	none	none	none	none
6021	inosine	OtherMutliCpd	Compound	C1=NC(=O)C2=C(N1)N(C=N2)[C@H]3[C@@H]([C@@H]([C@H](O3)CO)O)O	UGQMRVRMYYASKQ-KQYNXXCUSA-N	Organic compounds	Nucleosides-- nucleotides-- and analogues	Purine nucleosides	none	Purine nucleosides	none	none	none	none	none	none
6022	Adenosine 5'-diphosphate	OtherMutliCpd	Compound	C1=NC2=C(C(=N1)N)N=CN2[C@H]3[C@@H]([C@@H]([C@H](O3)COP(=O)(O)OP(=O)(O)O)O)O	XTWYTFMLZFPYCI-KQYNXXCUSA-N	Organic compounds	Nucleosides-- nucleotides-- and analogues	Purine nucleotides	Purine ribonucleotides	Purine ribonucleoside diphosphates	none	none	none	none	none	none
6030	Uridylic acid	OtherMutliCpd	Compound	C1=CN(C(=O)NC1=O)[C@H]2[C@@H]([C@@H]([C@H](O2)COP(=O)(O)O)O)O	DJJCXFVJDGTHFX-XVFCMESISA-N	Organic compounds	Nucleosides-- nucleotides-- and analogues	Pyrimidine nucleotides	Pyrimidine ribonucleotides	Pyrimidine ribonucleoside monophosphates	none	none	none	none	none	none
6031	Uridine 5'-diphosphate	OtherMutliCpd	Compound	C1=CN(C(=O)NC1=O)[C@H]2[C@@H]([C@@H]([C@H](O2)COP(=O)(O)OP(=O)(O)O)O)O	XCCTYIAWTASOJW-XVFCMESISA-N	Organic compounds	Nucleosides-- nucleotides-- and analogues	Pyrimidine nucleotides	Pyrimidine ribonucleotides	Pyrimidine ribonucleoside diphosphates	none	none	none	none	none	none
6037	folic acid	Drug	Compound	C1=CC(=CC=C1C(=O)N[C@@H](CCC(=O)O)C(=O)O)NCC2=CN=C3C(=N2)C(=O)N=C(N3)N	OVBPIULPVIDEAO-LBPRGKRZSA-N	Organic compounds	Organic acids and derivatives	Carboxylic acids and derivatives	Amino acids-- peptides-- and analogues	Amino acids and derivatives	Alpha amino acids and derivatives	Glutamic acid and derivatives	none	none	none	none
6041	phenylephrine	Drug	Compound	CNC[C@@H](C1=CC(=CC=C1)O)O	SONNWYBIRXJNDC-VIFPVBQESA-N	Organic compounds	Benzenoids	Phenols	1-hydroxy-4-unsubstituted benzenoids	1-hydroxy-4-unsubstituted benzenoids	none	none	none	none	none	none
6043	2-BENZOXAZOLINONE	OtherMutliCpd	Compound	C1=CC=C2C(=C1)NC(=O)O2	ASSKVPFEZFQQNQ-UHFFFAOYSA-N	Organic compounds	Organoheterocyclic compounds	Benzoxazoles	Benzoxazolones	Benzoxazolones	none	none	none	none	none	none
6047	levodopa	OtherMutliCpd	Compound	C1=CC(=C(C=C1C[C@@H](C(=O)O)N)O)O	WTDRDQBEARUVNC-LURJTMIESA-N	Organic compounds	Organic acids and derivatives	Carboxylic acids and derivatives	Amino acids-- peptides-- and analogues	Amino acids and derivatives	Alpha amino acids and derivatives	Tyrosine and derivatives	none	none	none	none
6050	TRIBUTYRIN	OtherMutliCpd	Compound	CCCC(=O)OCC(COC(=O)CCC)OC(=O)CCC	UYXTWWCETRIEDR-UHFFFAOYSA-N	Organic compounds	Lipids and lipid-like molecules	Glycerolipids	Triradylcglycerols	Triacylglycerols	none	none	none	none	none	none
6054	2-PHENYLETHANOL	OtherMutliCpd	Compound	C1=CC=C(C=C1)CCO	WRMNZCZEMHIOCP-UHFFFAOYSA-N	Organic compounds	Benzenoids	Benzene and substituted derivatives	none	Benzene and substituted derivatives	none	none	none	none	none	none
6057	L-tyrosine	OtherMutliCpd	Compound	C1=CC(=CC=C1C[C@@H](C(=O)O)N)O	OUYCCCASQSFEME-QMMMGPOBSA-N	Organic compounds	Organic acids and derivatives	Carboxylic acids and derivatives	Amino acids-- peptides-- and analogues	Amino acids and derivatives	Alpha amino acids and derivatives	Tyrosine and derivatives	none	none	none	none
6072	Phlorizin	OtherMutliCpd	Compound	C1=CC(=CC=C1CCC(=O)C2=C(C=C(C=C2O[C@H]3[C@@H]([C@H]([C@@H]([C@H](O3)CO)O)O)O)O)O)O	IOUVKUPGCMBWBT-QNDFHXLGSA-N	Organic compounds	Phenylpropanoids and polyketides	Flavonoids	Flavonoid glycosides	Flavonoid O-glycosides	none	none	none	none	none	none
6076	cAMP	OtherMutliCpd	Compound	C1[C@@H]2[C@H]([C@H]([C@@H](O2)N3C=NC4=C3N=CN=C4N)O)OP(=O)(O1)O	IVOMOUWHDPKRLL-KQYNXXCUSA-N	Organic compounds	Nucleosides-- nucleotides-- and analogues	Purine nucleotides	Cyclic purine nucleotides	3'--5'-cyclic purine nucleotides	none	none	none	none	none	none
6083	adenosine 5'-monophosphate	OtherMutliCpd	Compound	C1=NC2=C(C(=N1)N)N=CN2[C@H]3[C@@H]([C@@H]([C@H](O3)COP(=O)(O)O)O)O	UDMBCSSLTHHNCD-KQYNXXCUSA-N	Organic compounds	Nucleosides-- nucleotides-- and analogues	Purine nucleotides	Purine ribonucleotides	Purine ribonucleoside monophosphates	none	none	none	none	none	none
6088	3-(2-Methylaminoethyl)indole	OtherMutliCpd	Compound	CNCCC1=CNC2=CC=CC=C21	NCIKQJBVUNUXLW-UHFFFAOYSA-N	Organic compounds	Organoheterocyclic compounds	Indoles and derivatives	Tryptamines and derivatives	Tryptamines and derivatives	none	none	none	none	none	none
6089	N N-DIMETHYLTRYPTAMINE	OtherMutliCpd	Compound	CN(C)CCC1=CNC2=CC=CC=C21	DMULVCHRPCFFGV-UHFFFAOYSA-N	Organic compounds	Organoheterocyclic compounds	Indoles and derivatives	Tryptamines and derivatives	Tryptamines and derivatives	none	none	none	none	none	none
6106	L-leucine	OtherMutliCpd	Compound	CC(C)C[C@@H](C(=O)O)N	ROHFNLRQFUQHCH-YFKPBYRVSA-N	Organic compounds	Organic acids and derivatives	Carboxylic acids and derivatives	Amino acids-- peptides-- and analogues	Amino acids and derivatives	Alpha amino acids and derivatives	Leucine and derivatives	none	none	none	none
6115	ANILINE	OtherMutliCpd	Compound	C1=CC=C(C=C1)N	PAYRUJLWNCNPSJ-UHFFFAOYSA-N	Organic compounds	Benzenoids	Benzene and substituted derivatives	Aniline and substituted anilines	Aniline and substituted anilines	none	none	none	none	none	none
6116	Calcium acetate	OtherMutliCpd	Compound	CC(=O)[O-].CC(=O)[O-].[Ca+2]	VSGNNIFQASZAOI-UHFFFAOYSA-L	Organic compounds	Organic acids and derivatives	Carboxylic acids and derivatives	Carboxylic acids	Carboxylic acids	none	none	none	none	none	none
6119	2-Aminoisobutyric acid	OtherMutliCpd	Compound	CC(C)(C(=O)O)N	FUOOLUPWFVMBKG-UHFFFAOYSA-N	Organic compounds	Organic acids and derivatives	Carboxylic acids and derivatives	Amino acids-- peptides-- and analogues	Amino acids and derivatives	Alpha amino acids and derivatives	Alpha amino acids	none	none	none	none
6128	androstenedione	OtherMutliCpd	Compound	C[C@]12CCC(=O)C=C1CC[C@@H]3[C@@H]2CC[C@]4([C@H]3CCC4=O)C	AEMFNILZOJDQLW-QAGGRKNESA-N	Organic compounds	Lipids and lipid-like molecules	Steroids and steroid derivatives	Androstane steroids	Androgens and derivatives	none	none	none	none	none	none
6133	uridine 5'-triphosphate	OtherMutliCpd	Compound	C1=CN(C(=O)NC1=O)[C@H]2[C@@H]([C@@H]([C@H](O2)COP(=O)(O)OP(=O)(O)OP(=O)(O)O)O)O	PGAVKCOVUIYSFO-XVFCMESISA-N	Organic compounds	Nucleosides-- nucleotides-- and analogues	Pyrimidine nucleotides	Pyrimidine ribonucleotides	Pyrimidine ribonucleoside triphosphates	none	none	none	none	none	none
6134	beta-D-Lactose	OtherMutliCpd	Compound	C([C@@H]1[C@@H]([C@@H]([C@H]([C@@H](O1)O[C@@H]2[C@H](O[C@H]([C@@H]([C@H]2O)O)O)CO)O)O)O)O	GUBGYTABKSRVRQ-DCSYEGIMSA-N	Organic compounds	Organic oxygen compounds	Organooxygen compounds	Carbohydrates and carbohydrate conjugates	Glycosyl compounds	O-glycosyl compounds	none	none	none	none	none
6137	L-methionine	OtherMutliCpd	Compound	CSCC[C@@H](C(=O)O)N	FFEARJCKVFRZRR-BYPYZUCNSA-N	Organic compounds	Organic acids and derivatives	Carboxylic acids and derivatives	Amino acids-- peptides-- and analogues	Amino acids and derivatives	Alpha amino acids and derivatives	Methionine and derivatives	none	none	none	none
6140	L-phenylalanine	OtherMutliCpd	Compound	C1=CC=C(C=C1)C[C@@H](C(=O)O)N	COLNVLDHVKWLRT-QMMMGPOBSA-N	Organic compounds	Organic acids and derivatives	Carboxylic acids and derivatives	Amino acids-- peptides-- and analogues	Amino acids and derivatives	Alpha amino acids and derivatives	Phenylalanine and derivatives	none	none	none	none
6166	desoxycorticosterone	OtherMutliCpd	Compound	C[C@]12CC[C@H]3[C@H]([C@@H]1CC[C@@H]2C(=O)CO)CCC4=CC(=O)CC[C@]34C	ZESRJSPZRDMNHY-YFWFAHHUSA-N	Organic compounds	Lipids and lipid-like molecules	Steroids and steroid derivatives	Hydroxysteroids	21-hydroxysteroids	none	none	none	none	none	none
6167	colchicine	Drug	Compound	CC(=O)N[C@H]1CCC2=CC(=C(C(=C2C3=CC=C(C(=O)C=C13)OC)OC)OC)OC	IAKHMKGGTNLKSZ-INIZCTEOSA-N	Organic compounds	Hydrocarbon derivatives	Tropones	none	Tropones	none	none	none	none	none	none
6180	N-Acetyl-DL-methionine	OtherMutliCpd	Compound	CC(=O)NC(CCSC)C(=O)O	XUYPXLNMDZIRQH-UHFFFAOYSA-N	Organic compounds	Organic acids and derivatives	Carboxylic acids and derivatives	Amino acids-- peptides-- and analogues	Amino acids and derivatives	Alpha amino acids and derivatives	Methionine and derivatives	none	none	none	none
6184	HEXANAL	OtherMutliCpd	Compound	CCCCCC=O	JARKCYVAAOWBJS-UHFFFAOYSA-N	Organic compounds	Organic oxygen compounds	Organooxygen compounds	Carbonyl compounds	Aldehydes	Medium-chain aldehydes	none	none	none	none	none
6196	oxacillin	Drug	Compound	CC1=C(C(=NO1)C2=CC=CC=C2)C(=O)N[C@H]3[C@@H]4N(C3=O)[C@H](C(S4)(C)C)C(=O)O	UWYHMGVUTGAWSP-JKIFEVAISA-N	Organic compounds	Organic acids and derivatives	Carboxylic acids and derivatives	Amino acids-- peptides-- and analogues	Peptides	Dipeptides	none	none	none	none	none
6199	Psoralen	OtherMutliCpd	Compound	C1=CC(=O)OC2=CC3=C(C=CO3)C=C21	ZCCUUQDIBDJBTK-UHFFFAOYSA-N	Organic compounds	Phenylpropanoids and polyketides	Coumarins and derivatives	Furanocoumarins	Linear furanocoumarins	Psoralens	none	none	none	none	none
6200	66-98-8	OtherMutliCpd	Compound	C1=CC(=CC=C1C=O)C2=CC=C(C=C2)C=O	FEHLIYXNTWAEBQ-UHFFFAOYSA-N	Organic compounds	Benzenoids	Benzene and substituted derivatives	Biphenyls and derivatives	Biphenyls and derivatives	none	none	none	none	none	none
6202	THIAMINE HYDROCHLORIDE	OtherMutliCpd	Compound	CC1=C(SC=[N+]1CC2=CN=C(N=C2N)C)CCO.Cl.[Cl-]	DPJRMOMPQZCRJU-UHFFFAOYSA-M	Organic compounds	Organoheterocyclic compounds	Diazines	Pyrimidines and pyrimidine derivatives	Thiamines	none	none	none	none	none	none
6215	FLUOCINOLONE ACETONIDE	Drug	Compound	C[C@]12C[C@@H]([C@]3([C@H]([C@@H]1C[C@@H]4[C@]2(OC(O4)(C)C)C(=O)CO)C[C@@H](C5=CC(=O)C=C[C@@]53C)F)F)O	FEBLZLNTKCEFIT-VSXGLTOVSA-N	Organic compounds	Lipids and lipid-like molecules	Steroids and steroid derivatives	Hydroxysteroids	21-hydroxysteroids	none	none	none	none	none	none
6224	Sodium citrate	OtherMutliCpd	Compound	C(C(=O)[O-])C(CC(=O)[O-])(C(=O)[O-])O.[Na+].[Na+].[Na+]	HRXKRNGNAMMEHJ-UHFFFAOYSA-K	Organic compounds	Organic acids and derivatives	Carboxylic acids and derivatives	Tricarboxylic acids and derivatives	Tricarboxylic acids and derivatives	none	none	none	none	none	none
6230	norethindrone	Drug	Compound	C[C@]12CC[C@H]3[C@H]([C@@H]1CC[C@]2(C#C)O)CCC4=CC(=O)CC[C@H]34	VIKNJXKGJWUCNN-XGXHKTLJSA-N	Organic compounds	Lipids and lipid-like molecules	Steroids and steroid derivatives	Estrane steroids	Estrogens and derivatives	none	none	none	none	none	none
6234	D-cycloserine	Drug	Compound	C1[C@H](C(=O)NO1)N	DYDCUQKUCUHJBH-UWTATZPHSA-N	Organic compounds	Organoheterocyclic compounds	Azolines	Isoxazolines	Isoxazolines	none	none	none	none	none	none
6238	hydroxyprogesterone	Drug	Compound	CC(=O)[C@]1(CC[C@@H]2[C@@]1(CC[C@H]3[C@H]2CCC4=CC(=O)CC[C@]34C)C)O	DBPWSSGDRRHUNT-CEGNMAFCSA-N	Organic compounds	Lipids and lipid-like molecules	Steroids and steroid derivatives	Pregnane steroids	Gluco/mineralocorticoids-- progestogins and derivatives	none	none	none	none	none	none
6249	ampicillin	Drug	Compound	CC1([C@@H](N2[C@H](S1)[C@@H](C2=O)NC(=O)[C@@H](C3=CC=CC=C3)N)C(=O)O)C	AVKUERGKIZMTKX-NJBDSQKTSA-N	Organic compounds	Organoheterocyclic compounds	Lactams	Beta lactams	Penams	Penicillins	none	none	none	none	none
6251	D-mannitol	Drug	Compound	C([C@H]([C@H]([C@@H]([C@@H](CO)O)O)O)O)O	FBPFZTCFMRRESA-KVTDHHQDSA-N	Organic compounds	Organic oxygen compounds	Organooxygen compounds	Carbohydrates and carbohydrate conjugates	Sugar alcohols	none	none	none	none	none	none
6262	L-ornithine	OtherMutliCpd	Compound	C(C[C@@H](C(=O)O)N)CN	AHLPHDHHMVZTML-BYPYZUCNSA-N	Organic compounds	Organic acids and derivatives	Carboxylic acids and derivatives	Amino acids-- peptides-- and analogues	Amino acids and derivatives	Alpha amino acids and derivatives	Alpha amino acids	L-alpha-amino acids	none	none	none
6267	L-asparagine	OtherMutliCpd	Compound	C([C@@H](C(=O)O)N)C(=O)N	DCXYFEDJOCDNAF-REOHCLBHSA-N	Organic compounds	Organic acids and derivatives	Carboxylic acids and derivatives	Amino acids-- peptides-- and analogues	Amino acids and derivatives	Alpha amino acids and derivatives	Asparagine and derivatives	none	none	none	none
6274	L-histidine	OtherMutliCpd	Compound	C1=C(NC=N1)C[C@@H](C(=O)O)N	HNDVDQJCIGZPNO-YFKPBYRVSA-N	Organic compounds	Organic acids and derivatives	Carboxylic acids and derivatives	Amino acids-- peptides-- and analogues	Amino acids and derivatives	Alpha amino acids and derivatives	Histidine and derivatives	none	none	none	none
6276	1-Pentanol	OtherMutliCpd	Compound	CCCCCO	AMQJEAYHLZJPGS-UHFFFAOYSA-N	Organic compounds	Organic oxygen compounds	Organooxygen compounds	Alcohols and polyols	Primary alcohols	none	none	none	none	none	none
6288	L-threonine	OtherMutliCpd	Compound	C[C@H]([C@@H](C(=O)O)N)O	AYFVYJQAPQTCCC-GBXIJSLDSA-N	Organic compounds	Organic acids and derivatives	Carboxylic acids and derivatives	Amino acids-- peptides-- and analogues	Amino acids and derivatives	Alpha amino acids and derivatives	Alpha amino acids	L-alpha-amino acids	none	none	none
6305	L-tryptophan	Drug	Compound	C1=CC=C2C(=C1)C(=CN2)C[C@@H](C(=O)O)N	QIVBCDIJIAJPQS-VIFPVBQESA-N	Organic compounds	Organoheterocyclic compounds	Indoles and derivatives	Indolyl carboxylic acids and derivatives	Indolyl carboxylic acids and derivatives	none	none	none	none	none	none
6322	L-arginine	Drug	Compound	C(C[C@@H](C(=O)O)N)CN=C(N)N	ODKSFYDXXFIFQN-BYPYZUCNSA-N	Organic compounds	Organic acids and derivatives	Carboxylic acids and derivatives	Amino acids-- peptides-- and analogues	Amino acids and derivatives	Alpha amino acids and derivatives	Alpha amino acids	L-alpha-amino acids	none	none	none
6341	Ethanamine	OtherMutliCpd	Compound	CCN	QUSNBJAOOMFDIB-UHFFFAOYSA-N	Organic compounds	Organic nitrogen compounds	Organonitrogen compounds	Amines	Primary amines	Monoalkylamines	none	none	none	none	none
6354	Oxirane	OtherMutliCpd	Compound	C1CO1	IAYPIBMASNFSPL-UHFFFAOYSA-N	Organic compounds	Organoheterocyclic compounds	Epoxides	none	Epoxides	none	none	none	none	none	none
6363	ISOPROPYLAMINE	OtherMutliCpd	Compound	CC(C)N	JJWLVOIRVHMVIS-UHFFFAOYSA-N	Organic compounds	Organic nitrogen compounds	Organonitrogen compounds	Amines	Primary amines	Monoalkylamines	none	none	none	none	none
6378	Propylene oxide	OtherMutliCpd	Compound	CC1CO1	GOOHAUXETOMSMM-UHFFFAOYSA-N	Organic compounds	Organoheterocyclic compounds	Epoxides	none	Epoxides	none	none	none	none	none	none
6386	tert-Butanol	OtherMutliCpd	Compound	CC(C)(C)O	DKGAVHZHDRPRBM-UHFFFAOYSA-N	Organic compounds	Organic oxygen compounds	Organooxygen compounds	Alcohols and polyols	Tertiary alcohols	none	none	none	none	none	none
6405	2-METHYL-2-BUTANOL	OtherMutliCpd	Compound	CCC(C)(C)O	MSXVEPNJUHWQHW-UHFFFAOYSA-N	Organic compounds	Organic oxygen compounds	Organooxygen compounds	Alcohols and polyols	Tertiary alcohols	none	none	none	none	none	none
6446	fluoxymesterone	Drug	Compound	C[C@]12CCC(=O)C=C1CC[C@@H]3[C@@]2([C@H](C[C@]4([C@H]3CC[C@]4(C)O)C)O)F	YLRFCQOZQXIBAB-RBZZARIASA-N	Organic compounds	Lipids and lipid-like molecules	Steroids and steroid derivatives	Androstane steroids	Androgens and derivatives	none	none	none	none	none	none
6448	BORNYL ACETATE	OtherMutliCpd	Compound	CC(=O)OC1CC2CCC1(C2(C)C)C	KGEKLUUHTZCSIP-UHFFFAOYSA-N	Organic compounds	Lipids and lipid-like molecules	Prenol lipids	Monoterpenoids	Bicyclic monoterpenoids	none	none	none	none	none	none
6476	METHSUXIMIDE	Drug	Compound	CC1(CC(=O)N(C1=O)C)C2=CC=CC=C2	AJXPJJZHWIXJCJ-UHFFFAOYSA-N	Organic compounds	Organoheterocyclic compounds	Pyrrolidines	Phenylpyrrolidines	Phenylpyrrolidines	none	none	none	none	none	none
6493	3-METHYL-3-PENTANOL	OtherMutliCpd	Compound	CCC(C)(CC)O	FRDAATYAJDYRNW-UHFFFAOYSA-N	Organic compounds	Organic oxygen compounds	Organooxygen compounds	Alcohols and polyols	Tertiary alcohols	none	none	none	none	none	none
6501	77-83-8	OtherMutliCpd	Compound	CCOC(=O)C1C(O1)(C)C2=CC=CC=C2	LQKRYVGRPXFFAV-UHFFFAOYSA-N	Organic compounds	Organoheterocyclic compounds	Epoxides	Oxirane carboxylic acids and derivatives	Oxirane carboxylic acids	none	none	none	none	none	none
6503	Trometamol	Drug	Compound	C(C(CO)(CO)N)O	LENZDBCJOHFCAS-UHFFFAOYSA-N	Organic compounds	Organic nitrogen compounds	Organonitrogen compounds	Amines	Alkanolamines	1--2-aminoalcohols	none	none	none	none	none
6505	ACETYL TRIBUTYL CITRATE	OtherMutliCpd	Compound	CCCCOC(=O)CC(CC(=O)OCCCC)(C(=O)OCCCC)OC(=O)C	QZCLKYGREBVARF-UHFFFAOYSA-N	Organic compounds	Organic acids and derivatives	Carboxylic acids and derivatives	Tetracarboxylic acids and derivatives	Tetracarboxylic acids and derivatives	none	none	none	none	none	none
6506	TRIETHYL CITRATE	OtherMutliCpd	Compound	CCOC(=O)CC(CC(=O)OCC)(C(=O)OCC)O	DOOTYTYQINUNNV-UHFFFAOYSA-N	Organic compounds	Organic acids and derivatives	Carboxylic acids and derivatives	Tricarboxylic acids and derivatives	Tricarboxylic acids and derivatives	none	none	none	none	none	none
6508	quinic acid	OtherMutliCpd	Compound	C1[C@H](C([C@@H](CC1(C(=O)O)O)O)O)O	AAWZDTNXLSGCEK-LNVDRNJUSA-N	Organic compounds	Organic oxygen compounds	Organooxygen compounds	Alcohols and polyols	Cyclic alcohols and derivatives	Cyclitols and derivatives	Quinic acids and derivatives	none	none	none	none
6514	3-MERCAPTOPROPIONIC ACID	OtherMutliCpd	Compound	C(CS)C(=O)O	DKIDEFUBRARXTE-UHFFFAOYSA-N	Organic compounds	Organic acids and derivatives	Carboxylic acids and derivatives	Carboxylic acids	Carboxylic acids	none	none	none	none	none	none
6548	TETRAHYDROLINALOOL	OtherMutliCpd	Compound	CCC(C)(CCCC(C)C)O	DLHQZZUEERVIGQ-UHFFFAOYSA-N	Organic compounds	Organic oxygen compounds	Organooxygen compounds	Alcohols and polyols	Tertiary alcohols	none	none	none	none	none	none
6558	ISOBUTYLAMINE	OtherMutliCpd	Compound	CC(C)CN	KDSNLYIMUZNERS-UHFFFAOYSA-N	Organic compounds	Organic nitrogen compounds	Organonitrogen compounds	Amines	Primary amines	Monoalkylamines	none	none	none	none	none
6560	2-Methyl-1-propanol	OtherMutliCpd	Compound	CC(C)CO	ZXEKIIBDNHEJCQ-UHFFFAOYSA-N	Organic compounds	Organic oxygen compounds	Organooxygen compounds	Alcohols and polyols	Primary alcohols	none	none	none	none	none	none
6561	ISOBUTYRALDEHYDE	OtherMutliCpd	Compound	CC(C)C=O	AMIMRNSIRUDHCM-UHFFFAOYSA-N	Organic compounds	Organic oxygen compounds	Organooxygen compounds	Carbonyl compounds	Aldehydes	Short-chain aldehydes	none	none	none	none	none
6566	2-Chloropropan-1-ol	OtherMutliCpd	Compound	CC(CO)Cl	VZIQXGLTRZLBEX-UHFFFAOYSA-N	Organic compounds	Organohalogen compounds	Halohydrins	Chlorohydrins	Chlorohydrins	none	none	none	none	none	none
6567	1 2-DIAMINOPROPANE	OtherMutliCpd	Compound	CC(CN)N	AOHJOMMDDJHIJH-UHFFFAOYSA-N	Organic compounds	Organic nitrogen compounds	Organonitrogen compounds	Amines	Primary amines	Monoalkylamines	none	none	none	none	none
6568	2-Butanol	OtherMutliCpd	Compound	CCC(C)O	BTANRVKWQNVYAZ-UHFFFAOYSA-N	Organic compounds	Organic oxygen compounds	Organooxygen compounds	Alcohols and polyols	Secondary alcohols	none	none	none	none	none	none
6569	2-Butanone	OtherMutliCpd	Compound	CCC(=O)C	ZWEHNKRNPOVVGH-UHFFFAOYSA-N	Organic compounds	Organic oxygen compounds	Organooxygen compounds	Carbonyl compounds	Ketones	none	none	none	none	none	none
6584	METHYL ACETATE	OtherMutliCpd	Compound	CC(=O)OC	KXKVLQRXCPHEJC-UHFFFAOYSA-N	Organic compounds	Organic acids and derivatives	Carboxylic acids and derivatives	Carboxylic acid derivatives	Carboxylic acid esters	Methyl esters	none	none	none	none	none
6585	PERACETIC ACID	OtherMutliCpd	Compound	CC(=O)OO	KFSLWBXXFJQRDL-UHFFFAOYSA-N	Organic compounds	Organic acids and derivatives	Carboxylic acids and derivatives	Peroxycarboxylic acids and derivatives	Peroxycarboxylic acids	none	none	none	none	none	none
6590	ISOBUTYRIC ACID	OtherMutliCpd	Compound	CC(C)C(=O)O	KQNPFQTWMSNSAP-UHFFFAOYSA-N	Organic compounds	Organic acids and derivatives	Carboxylic acids and derivatives	Carboxylic acids	Carboxylic acids	none	none	none	none	none	none
6623	Bisphenol A	OtherMutliCpd	Compound	CC(C)(C1=CC=C(C=C1)O)C2=CC=C(C=C2)O	IISBACLAFKSPIT-UHFFFAOYSA-N	Organic compounds	Benzenoids	Benzene and substituted derivatives	Diphenylmethanes	Bisphenols	none	none	none	none	none	none
6651	TERPIN	OtherMutliCpd	Compound	CC1(CCC(CC1)C(C)(C)O)O	RBNWAMSGVWEHFP-UHFFFAOYSA-N	Organic compounds	Lipids and lipid-like molecules	Prenol lipids	Monoterpenoids	Menthane monoterpenoids	none	none	none	none	none	none
6660	80-71-7	OtherMutliCpd	Compound	CC1=C(C(=O)CC1)O	CFAKWWQIUFSQFU-UHFFFAOYSA-N	Organic compounds	Organic oxygen compounds	Organooxygen compounds	Carbonyl compounds	Ketones	Cyclic ketones	none	none	none	none	none
6665	Dihydrocholesterol	OtherMutliCpd	Compound	C[C@H](CCCC(C)C)[C@H]1CC[C@@H]2[C@@]1(CC[C@H]3[C@H]2CC[C@@H]4[C@@]3(CC[C@@H](C4)O)C)C	QYIXCDOBOSTCEI-QCYZZNICSA-N	Organic compounds	Lipids and lipid-like molecules	Steroids and steroid derivatives	Cholestane steroids	Cholesterols and derivatives	none	none	none	none	none	none
6669	MUSK KETONE	OtherMutliCpd	Compound	CC1=C(C(=C(C(=C1[N+](=O)[O-])C(C)(C)C)[N+](=O)[O-])C)C(=O)C	WXCMHFPAUCOJIG-UHFFFAOYSA-N	Organic compounds	Organic oxygen compounds	Organooxygen compounds	Carbonyl compounds	Ketones	Aryl ketones	Phenylketones	Alkyl-phenylketones	none	none	none
6695	Rhodamine B cation	OtherMutliCpd	Compound	CCN(CC)C1=CC2=C(C=C1)C(=C3C=CC(=[N+](CC)CC)C=C3O2)C4=CC=CC=C4C(=O)O	CVAVMIODJQHEEH-UHFFFAOYSA-O	Organic compounds	Organoheterocyclic compounds	Benzopyrans	1-benzopyrans	Dibenzopyrans	Xanthenes	none	none	none	none	none
6723	4-Pyridoxic acid	OtherMutliCpd	Compound	CC1=NC=C(C(=C1O)C(=O)O)CO	HXACOUQIXZGNBF-UHFFFAOYSA-N	Organic compounds	Organoheterocyclic compounds	Pyridines and derivatives	Pyridinecarboxylic acids and derivatives	Pyridinecarboxylic acids	none	none	none	none	none	none
6736	3-METHYLINDOLE	OtherMutliCpd	Compound	CC1=CNC2=CC=CC=C12	ZFRKQXVRDFCRJG-UHFFFAOYSA-N	Organic compounds	Organoheterocyclic compounds	Indoles and derivatives	Indoles	3-alkylindoles	3-methylindoles	none	none	none	none	none
6738	3-Methylsalicylic acid	OtherMutliCpd	Compound	CC1=CC=CC(=C1O)C(=O)O	WHSXTWFYRGOBGO-UHFFFAOYSA-N	Organic compounds	Benzenoids	Benzene and substituted derivatives	Benzoic acids and derivatives	Hydroxybenzoic acid derivatives	Salicylic acid and derivatives	Salicylic acids	none	none	none	none
6741	methylprednisolone	Drug	Compound	C[C@H]1C[C@H]2[C@@H]3CC[C@@]([C@]3(C[C@@H]([C@@H]2[C@@]4(C1=CC(=O)C=C4)C)O)C)(C(=O)CO)O	VHRSUDSXCMQTMA-PJHHCJLFSA-N	Organic compounds	Lipids and lipid-like molecules	Steroids and steroid derivatives	Hydroxysteroids	21-hydroxysteroids	none	none	none	none	none	none
6754	4-Amino-2-methyl-1-naphthol	OtherMutliCpd	Compound	CC1=C(C2=CC=CC=C2C(=C1)N)O	UGQFCTZXVAPVCS-UHFFFAOYSA-N	Organic compounds	Benzenoids	Naphthalenes	Naphthols and derivatives	Naphthols and derivatives	none	none	none	none	none	none
6758	rotenone	OtherMutliCpd	Compound	CC(=C)[C@H]1CC2=C(O1)C=CC3=C2O[C@@H]4COC5=CC(=C(C=C5[C@@H]4C3=O)OC)OC	JUVIOZPCNVVQFO-HBGVWJBISA-N	Organic compounds	Phenylpropanoids and polyketides	Isoflavonoids	Rotenoids	Rotenones	none	none	none	none	none	none
6802	guanosine	OtherMutliCpd	Compound	C1=NC2=C(N1[C@H]3[C@@H]([C@@H]([C@H](O3)CO)O)O)NC(=NC2=O)N	NYHBQMYGNKIUIF-UUOKFMHZSA-N	Organic compounds	Nucleosides-- nucleotides-- and analogues	Purine nucleosides	none	Purine nucleosides	none	none	none	none	none	none
6804	5'-Guanylic acid	OtherMutliCpd	Compound	C1=NC2=C(N1[C@H]3[C@@H]([C@@H]([C@H](O3)COP(=O)(O)O)O)O)NC(=NC2=O)N	RQFCJASXJCIDSX-UUOKFMHZSA-N	Organic compounds	Nucleosides-- nucleotides-- and analogues	Purine nucleotides	Purine ribonucleotides	Purine ribonucleoside monophosphates	none	none	none	none	none	none
6816	coenzyme A	OtherMutliCpd	Compound	CC(C)(COP(=O)(O)OP(=O)(O)OC[C@@H]1[C@H]([C@H]([C@@H](O1)N2C=NC3=C2N=CN=C3N)O)OP(=O)(O)O)C(C(=O)NCCC(=O)NCCS)O	RGJOEKWQDUBAIZ-DRCCLKDXSA-N	Organic compounds	Nucleosides-- nucleotides-- and analogues	Purine nucleotides	Purine ribonucleotides	Purine ribonucleoside bisphosphates	Purine ribonucleoside 3'--5'-bisphosphates	Coenzyme A and derivatives	none	none	none	none
6821	3'-Methylphthalanilic acid	OtherMutliCpd	Compound	CC1=CC(=CC=C1)NC(=O)C2=CC=CC=C2C(=O)O	AZPJXONNBLOZFE-UHFFFAOYSA-N	Organic compounds	Benzenoids	Benzene and substituted derivatives	Anilides	Aromatic anilides	Benzanilides	none	none	none	none	none
6826	Methyl 2-(methylamino)benzoate	OtherMutliCpd	Compound	CNC1=CC=CC=C1C(=O)OC	GVOWHGSUZUUUDR-UHFFFAOYSA-N	Organic compounds	Benzenoids	Benzene and substituted derivatives	Benzoic acids and derivatives	Benzoic acid esters	none	none	none	none	none	none
6830	GUANOSINE TRIPHOSPHATE	OtherMutliCpd	Compound	C1=NC2=C(N1[C@H]3[C@@H]([C@@H]([C@H](O3)COP(=O)(O)OP(=O)(O)OP(=O)(O)O)O)O)NC(=NC2=O)N	XKMLYUALXHKNFT-UUOKFMHZSA-N	Organic compounds	Nucleosides-- nucleotides-- and analogues	Purine nucleotides	Purine ribonucleotides	Purine ribonucleoside triphosphates	none	none	none	none	none	none
6832	Benztropinum	Drug	Compound	CN1[C@@H]2CC[C@@H]1CC(C2)OC(C3=CC=CC=C3)C4=CC=CC=C4	GIJXKZJWITVLHI-RTBURBONSA-N	Organic compounds	Benzenoids	Benzene and substituted derivatives	Diphenylmethanes	Diphenylmethanes	none	none	none	none	none	none
6834	BROMPHENIRAMINE	Drug	Compound	CN(C)CCC(C1=CC=C(C=C1)Br)C2=CC=CC=N2	ZDIGNSYAACHWNL-UHFFFAOYSA-N	Organic compounds	Organoheterocyclic compounds	Pyridines and derivatives	Pheniramines	Pheniramines	none	none	none	none	none	none
6853	FLUORENE	OtherMutliCpd	Compound	C1C2=CC=CC=C2C3=CC=CC=C31	NIHNNTQXNPWCJQ-UHFFFAOYSA-N	Organic compounds	Benzenoids	Fluorenes	none	Fluorenes	none	none	none	none	none	none
6861	1-NAPHTHALENEACETAMIDE	OtherMutliCpd	Compound	C1=CC=C2C(=C1)C=CC=C2CC(=O)N	XFNJVKMNNVCYEK-UHFFFAOYSA-N	Organic compounds	Benzenoids	Naphthalenes	none	Naphthalenes	none	none	none	none	none	none
6862	1-Naphthylacetic acid	OtherMutliCpd	Compound	C1=CC=C2C(=C1)C=CC=C2CC(=O)O	PRPINYUDVPFIRX-UHFFFAOYSA-N	Organic compounds	Benzenoids	Naphthalenes	none	Naphthalenes	none	none	none	none	none	none
6873	Isobutyl salicylate	OtherMutliCpd	Compound	CC(C)COC(=O)C1=CC=CC=C1O	PTXDBYSCVQQBNF-UHFFFAOYSA-N	Organic compounds	Benzenoids	Benzene and substituted derivatives	Benzoic acids and derivatives	Benzoic acid esters	o-Hydroxybenzoic acid esters	none	none	none	none	none
6874	Isoamyl salicylate	OtherMutliCpd	Compound	CC(C)CCOC(=O)C1=CC=CC=C1O	PMGCQNGBLMMXEW-UHFFFAOYSA-N	Organic compounds	Benzenoids	Benzene and substituted derivatives	Benzoic acids and derivatives	Benzoic acid esters	o-Hydroxybenzoic acid esters	none	none	none	none	none
6877	Ethyl 2-aminobenzoate	OtherMutliCpd	Compound	CCOC(=O)C1=CC=CC=C1N	TWLLPUMZVVGILS-UHFFFAOYSA-N	Organic compounds	Benzenoids	Benzene and substituted derivatives	Benzoic acids and derivatives	Benzoic acid esters	none	none	none	none	none	none
6884	2 4 6-TRICHLOROANISOLE	OtherMutliCpd	Compound	COC1=C(C=C(C=C1Cl)Cl)Cl	WCVOGSZTONGSQY-UHFFFAOYSA-N	Organic compounds	Benzenoids	Phenol ethers	Anisoles	Anisoles	none	none	none	none	none	none
6885	PHTHALIDE	OtherMutliCpd	Compound	C1C2=CC=CC=C2C(=O)O1	WNZQDUSMALZDQF-UHFFFAOYSA-N	Organic compounds	Organoheterocyclic compounds	Isocoumarans	Isobenzofuranones	Phthalides	none	none	none	none	none	none
6890	Gramine	OtherMutliCpd	Compound	CN(C)CC1=CNC2=CC=CC=C21	OCDGBSUVYYVKQZ-UHFFFAOYSA-N	Organic compounds	Organoheterocyclic compounds	Indoles and derivatives	Indoles	3-alkylindoles	none	none	none	none	none	none
6915	2-ETHYLBUTYRIC ACID	OtherMutliCpd	Compound	CCC(CC)C(=O)O	OXQGTIUCKGYOAA-UHFFFAOYSA-N	Organic compounds	Lipids and lipid-like molecules	Fatty Acyls	Fatty acids and conjugates	Branched fatty acids	none	none	none	none	none	none
6919	2-FUROIC ACID	OtherMutliCpd	Compound	C1=COC(=C1)C(=O)O	SMNDYUVBFMFKNZ-UHFFFAOYSA-N	Organic compounds	Organoheterocyclic compounds	Furans	Furoic acid and derivatives	Furoic acids	none	none	none	none	none	none
6920	2-ACETYLTHIOPHENE	OtherMutliCpd	Compound	CC(=O)C1=CC=CS1	WYJOVVXUZNRJQY-UHFFFAOYSA-N	Organic compounds	Organic oxygen compounds	Organooxygen compounds	Carbonyl compounds	Ketones	Aryl ketones	Aryl alkyl ketones	none	none	none	none
6929	88-26-6	OtherMutliCpd	Compound	CC(C)(C)C1=CC(=CC(=C1O)C(C)(C)C)CO	HNURKXXMYARGAY-UHFFFAOYSA-N	Organic compounds	Benzenoids	Benzene and substituted derivatives	Phenylpropanes	Phenylpropanes	none	none	none	none	none	none
6930	Versalide	OtherMutliCpd	Compound	CCC1=CC2=C(C=C1C(=O)C)C(CCC2(C)C)(C)C	KSEZPRJUTHMFGZ-UHFFFAOYSA-N	Organic compounds	Benzenoids	Tetralins	none	Tetralins	none	none	none	none	none	none
6942	2-AMINOBENZAMIDE	OtherMutliCpd	Compound	C1=CC=C(C(=C1)C(=O)N)N	PXBFMLJZNCDSMP-UHFFFAOYSA-N	Organic compounds	Benzenoids	Benzene and substituted derivatives	Benzoic acids and derivatives	Benzamides	Anthranilamides	none	none	none	none	none
6943	2-Isopropylphenol	OtherMutliCpd	Compound	CC(C)C1=CC=CC=C1O	CRBJBYGJVIBWIY-UHFFFAOYSA-N	Organic compounds	Benzenoids	Benzene and substituted derivatives	Cumenes	Cumenes	none	none	none	none	none	none
6950	DINOSEB	OtherMutliCpd	Compound	CCC(C)C1=CC(=CC(=C1O)[N+](=O)[O-])[N+](=O)[O-]	OWZPCEFYPSAJFR-UHFFFAOYSA-N	Organic compounds	Benzenoids	Phenols	Nitrophenols	Dinitrophenols	none	none	none	none	none	none
6968	PTEROPTERIN	OtherMutliCpd	Compound	C1=CC(=CC=C1C(=O)NC(CCC(=O)NC(CCC(=O)NC(CCC(=O)O)C(=O)O)C(=O)O)C(=O)O)NCC2=CN=C3C(=N2)C(=O)N=C(N3)N	WOLQREOUPKZMEX-UHFFFAOYSA-N	Organic compounds	Organic acids and derivatives	Carboxylic acids and derivatives	Amino acids-- peptides-- and analogues	Peptides	Oligopeptides	none	none	none	none	none
6985	2' 4'-Dimethylacetophenone	OtherMutliCpd	Compound	CC1=CC(=C(C=C1)C(=O)C)C	HSDSKVWQTONQBJ-UHFFFAOYSA-N	Organic compounds	Organic oxygen compounds	Organooxygen compounds	Carbonyl compounds	Ketones	Aryl ketones	Phenylketones	Alkyl-phenylketones	none	none	none
6990	2' 4'-DIHYDROXYACETOPHENONE	OtherMutliCpd	Compound	CC(=O)C1=C(C=C(C=C1)O)O	SULYEHHGGXARJS-UHFFFAOYSA-N	Organic compounds	Organic oxygen compounds	Organooxygen compounds	Carbonyl compounds	Ketones	Aryl ketones	Phenylketones	Alkyl-phenylketones	none	none	none
6997	2-ETHYLPHENOL	OtherMutliCpd	Compound	CCC1=CC=CC=C1O	IXQGCWUGDFDQMF-UHFFFAOYSA-N	Organic compounds	Benzenoids	Phenols	1-hydroxy-4-unsubstituted benzenoids	1-hydroxy-4-unsubstituted benzenoids	none	none	none	none	none	none
6998	SALICYLALDEHYDE	OtherMutliCpd	Compound	C1=CC=C(C(=C1)C=O)O	SMQUZDBALVYZAC-UHFFFAOYSA-N	Organic compounds	Organic oxygen compounds	Organooxygen compounds	Carbonyl compounds	Aldehydes	Aryl-aldehydes	Benzaldehydes	Hydroxybenzaldehydes	none	none	none
7002	1-METHYLNAPHTHALENE	OtherMutliCpd	Compound	CC1=CC=CC2=CC=CC=C12	QPUYECUOLPXSFR-UHFFFAOYSA-N	Organic compounds	Benzenoids	Naphthalenes	none	Naphthalenes	none	none	none	none	none	none
7005	1-NAPHTHOL	OtherMutliCpd	Compound	C1=CC=C2C(=C1)C=CC=C2O	KJCVRFUGPWSIIH-UHFFFAOYSA-N	Organic compounds	Benzenoids	Naphthalenes	Naphthols and derivatives	Naphthols and derivatives	none	none	none	none	none	none
7012	2-Phenylbutyric acid	OtherMutliCpd	Compound	CCC(C1=CC=CC=C1)C(=O)O	OFJWFSNDPCAWDK-UHFFFAOYSA-N	Organic compounds	Benzenoids	Benzene and substituted derivatives	Phenylpropanes	Phenylpropanes	none	none	none	none	none	none
7017	2-Phenylphenol	OtherMutliCpd	Compound	C1=CC=C(C=C1)C2=CC=CC=C2O	LLEMOWNGBBNAJR-UHFFFAOYSA-N	Organic compounds	Benzenoids	Benzene and substituted derivatives	Biphenyls and derivatives	Biphenyls and derivatives	none	none	none	none	none	none
7028	PSEUDOEPHEDRINE	OtherMutliCpd	Compound	C[C@@H]([C@H](C1=CC=CC=C1)O)NC	KWGRBVOPPLSCSI-WCBMZHEXSA-N	Organic compounds	Benzenoids	Benzene and substituted derivatives	Phenylpropanes	Phenylpropanes	none	none	none	none	none	none
7029	DIETHYLPROPION	Drug	Compound	CCN(CC)C(C)C(=O)C1=CC=CC=C1	XXEPPPIWZFICOJ-UHFFFAOYSA-N	Organic compounds	Organic oxygen compounds	Organooxygen compounds	Carbonyl compounds	Ketones	Aryl ketones	Phenylketones	Alkyl-phenylketones	none	none	none
7041	2 6-DIMETHOXYPHENOL	OtherMutliCpd	Compound	COC1=C(C(=CC=C1)OC)O	KLIDCXVFHGNTTM-UHFFFAOYSA-N	Organic compounds	Benzenoids	Phenols	Methoxyphenols	Methoxyphenols	none	none	none	none	none	none
7043	1 2-Dimethoxybenzene	OtherMutliCpd	Compound	COC1=CC=CC=C1OC	ABDKAPXRBAPSQN-UHFFFAOYSA-N	Organic compounds	Benzenoids	Benzene and substituted derivatives	Methoxybenzenes	Dimethoxybenzenes	none	none	none	none	none	none
7047	QUINOLINE	OtherMutliCpd	Compound	C1=CC=C2C(=C1)C=CC=N2	SMWDFEZZVXVKRB-UHFFFAOYSA-N	Organic compounds	Organoheterocyclic compounds	Quinolines and derivatives	none	Quinolines and derivatives	none	none	none	none	none	none
7055	2-METHYLNAPHTHALENE	OtherMutliCpd	Compound	CC1=CC2=CC=CC=C2C=C1	QIMMUPPBPVKWKM-UHFFFAOYSA-N	Organic compounds	Benzenoids	Naphthalenes	none	Naphthalenes	none	none	none	none	none	none
7058	2-NAPHTHALENETHIOL	OtherMutliCpd	Compound	C1=CC=C2C=C(C=CC2=C1)S	RFCQDOVPMUSZMN-UHFFFAOYSA-N	Organic compounds	Benzenoids	Naphthalenes	none	Naphthalenes	none	none	none	none	none	none
7059	6-METHYLQUINOLINE	OtherMutliCpd	Compound	CC1=CC2=C(C=C1)N=CC=C2	LUYISICIYVKBTA-UHFFFAOYSA-N	Organic compounds	Organoheterocyclic compounds	Quinolines and derivatives	none	Quinolines and derivatives	none	none	none	none	none	none
7092	6-Methylcoumarin	OtherMutliCpd	Compound	CC1=CC2=C(C=C1)OC(=O)C=C2	FXFYOPQLGGEACP-UHFFFAOYSA-N	Organic compounds	Phenylpropanoids and polyketides	Coumarins and derivatives	none	Coumarins and derivatives	none	none	none	none	none	none
7095	Biphenyl	OtherMutliCpd	Compound	C1=CC=C(C=C1)C2=CC=CC=C2	ZUOUZKKEUPVFJK-UHFFFAOYSA-N	Organic compounds	Benzenoids	Benzene and substituted derivatives	Biphenyls and derivatives	Biphenyls and derivatives	none	none	none	none	none	none
7102	4-Aminobiphenyl	OtherMutliCpd	Compound	C1=CC=C(C=C1)C2=CC=C(C=C2)N	DMVOXQPQNTYEKQ-UHFFFAOYSA-N	Organic compounds	Benzenoids	Benzene and substituted derivatives	Biphenyls and derivatives	Biphenyls and derivatives	none	none	none	none	none	none
7107	9H-Xanthene	OtherMutliCpd	Compound	C1C2=CC=CC=C2OC3=CC=CC=C31	GJCOSYZMQJWQCA-UHFFFAOYSA-N	Organic compounds	Organoheterocyclic compounds	Benzopyrans	1-benzopyrans	Dibenzopyrans	Xanthenes	none	none	none	none	none
7119	2-METHOXYNAPHTHALENE	OtherMutliCpd	Compound	COC1=CC2=CC=CC=C2C=C1	LUZDYPLAQQGJEA-UHFFFAOYSA-N	Organic compounds	Benzenoids	Naphthalenes	none	Naphthalenes	none	none	none	none	none	none
7121	3 4-Dimethoxybenzoic acid	OtherMutliCpd	Compound	COC1=C(C=C(C=C1)C(=O)O)OC	DAUAQNGYDSHRET-UHFFFAOYSA-N	Organic compounds	Benzenoids	Benzene and substituted derivatives	Benzoic acids and derivatives	Methoxybenzoic acids and derivatives	P-methoxybenzoic acids and derivatives	none	none	none	none	none
7122	2-Acetylnaphthalene	OtherMutliCpd	Compound	CC(=O)C1=CC2=CC=CC=C2C=C1	XSAYZAUNJMRRIR-UHFFFAOYSA-N	Organic compounds	Benzenoids	Naphthalenes	none	Naphthalenes	none	none	none	none	none	none
7124	Quinoline-2-carboxylic acid	OtherMutliCpd	Compound	C1=CC=C2C(=C1)C=CC(=N2)C(=O)O	LOAUVZALPPNFOQ-UHFFFAOYSA-N	Organic compounds	Organoheterocyclic compounds	Quinolines and derivatives	Quinoline carboxylic acids	Quinoline carboxylic acids	none	none	none	none	none	none
7127	METHYLEUGENOL	OtherMutliCpd	Compound	COC1=C(C=C(C=C1)CC=C)OC	ZYEMGPIYFIJGTP-UHFFFAOYSA-N	Organic compounds	Benzenoids	Benzene and substituted derivatives	Methoxybenzenes	Dimethoxybenzenes	none	none	none	none	none	none
7129	2-ETHOXYNAPHTHALENE	OtherMutliCpd	Compound	CCOC1=CC2=CC=CC=C2C=C1	GUMOJENFFHZAFP-UHFFFAOYSA-N	Organic compounds	Benzenoids	Naphthalenes	none	Naphthalenes	none	none	none	none	none	none
7136	Acetyleugenol	OtherMutliCpd	Compound	CC(=O)OC1=C(C=C(C=C1)CC=C)OC	SCCDQYPEOIRVGX-UHFFFAOYSA-N	Organic compounds	Benzenoids	Phenol esters	none	Phenol esters	none	none	none	none	none	none
7139	93-40-3	OtherMutliCpd	Compound	COC1=C(C=C(C=C1)CC(=O)O)OC	WUAXWQRULBZETB-UHFFFAOYSA-N	Organic compounds	Benzenoids	Benzene and substituted derivatives	Methoxybenzenes	Dimethoxybenzenes	none	none	none	none	none	none
7144	2-METHOXY-4-METHYLPHENOL	OtherMutliCpd	Compound	CC1=CC(=C(C=C1)O)OC	PETRWTHZSKVLRE-UHFFFAOYSA-N	Organic compounds	Benzenoids	Phenols	Methoxyphenols	Methoxyphenols	none	none	none	none	none	none
7146	2-Phenylpropanal	OtherMutliCpd	Compound	CC(C=O)C1=CC=CC=C1	IQVAERDLDAZARL-UHFFFAOYSA-N	Organic compounds	Benzenoids	Benzene and substituted derivatives	Phenylacetaldehydes	Phenylacetaldehydes	none	none	none	none	none	none
7147	1-Phenyl-1-propanol	OtherMutliCpd	Compound	CCC(C1=CC=CC=C1)O	DYUQAZSOFZSPHD-UHFFFAOYSA-N	Organic compounds	Benzenoids	Benzene and substituted derivatives	Phenylpropanes	Phenylpropanes	none	none	none	none	none	none
7148	Propiophenone	OtherMutliCpd	Compound	CCC(=O)C1=CC=CC=C1	KRIOVPPHQSLHCZ-UHFFFAOYSA-N	Organic compounds	Organic oxygen compounds	Organooxygen compounds	Carbonyl compounds	Ketones	Aryl ketones	Phenylketones	Alkyl-phenylketones	none	none	none
7150	METHYL BENZOATE	OtherMutliCpd	Compound	COC(=O)C1=CC=CC=C1	QPJVMBTYPHYUOC-UHFFFAOYSA-N	Organic compounds	Benzenoids	Benzene and substituted derivatives	Benzoic acids and derivatives	Benzoic acid esters	none	none	none	none	none	none
7151	METHYL NICOTINATE	OtherMutliCpd	Compound	COC(=O)C1=CN=CC=C1	YNBADRVTZLEFNH-UHFFFAOYSA-N	Organic compounds	Organoheterocyclic compounds	Pyridines and derivatives	Pyridinecarboxylic acids and derivatives	Pyridinecarboxylic acids	none	none	none	none	none	none
7165	ETHYL BENZOATE	OtherMutliCpd	Compound	CCOC(=O)C1=CC=CC=C1	MTZQAGJQAFMTAQ-UHFFFAOYSA-N	Organic compounds	Benzenoids	Benzene and substituted derivatives	Benzoic acids and derivatives	Benzoic acid esters	none	none	none	none	none	none
7167	BENZOIC ANHYDRIDE	OtherMutliCpd	Compound	C1=CC=C(C=C1)C(=O)OC(=O)C2=CC=CC=C2	CHIHQLCVLOXUJW-UHFFFAOYSA-N	Organic compounds	Benzenoids	Benzene and substituted derivatives	Benzyloxycarbonyls	Benzyloxycarbonyls	none	none	none	none	none	none
7170	ETHYL BENZOYLACETATE	OtherMutliCpd	Compound	CCOC(=O)CC(=O)C1=CC=CC=C1	GKKZMYDNDDMXSE-UHFFFAOYSA-N	Organic compounds	Organic oxygen compounds	Organooxygen compounds	Carbonyl compounds	Ketones	Aryl ketones	Phenylketones	Alkyl-phenylketones	none	none	none
7172	Synephrine	OtherMutliCpd	Compound	CNCC(C1=CC=C(C=C1)O)O	YRCWQPVGYLYSOX-UHFFFAOYSA-N	Organic compounds	Benzenoids	Phenols	1-hydroxy-2-unsubstituted benzenoids	1-hydroxy-2-unsubstituted benzenoids	none	none	none	none	none	none
7175	Propyl 4-hydroxybenzoate	OtherMutliCpd	Compound	CCCOC(=O)C1=CC=C(C=C1)O	QELSKZZBTMNZEB-UHFFFAOYSA-N	Organic compounds	Benzenoids	Benzene and substituted derivatives	Benzoic acids and derivatives	Benzoic acid esters	p-Hydroxybenzoic acid esters	p-Hydroxybenzoic acid alkyl esters	none	none	none	none
7184	Butyl 4-hydroxybenzoate	OtherMutliCpd	Compound	CCCCOC(=O)C1=CC=C(C=C1)O	QFOHBWFCKVYLES-UHFFFAOYSA-N	Organic compounds	Benzenoids	Benzene and substituted derivatives	Benzoic acids and derivatives	Benzoic acid esters	p-Hydroxybenzoic acid esters	p-Hydroxybenzoic acid alkyl esters	none	none	none	none
7187	BENZOYL PEROXIDE	Drug	Compound	C1=CC=C(C=C1)C(=O)OOC(=O)C2=CC=CC=C2	OMPJBNCRMGITSC-UHFFFAOYSA-N	Organic compounds	Benzenoids	Benzene and substituted derivatives	Benzoyl peroxides	Benzoyl peroxides	none	none	none	none	none	none
7193	Isopentyl benzoate	OtherMutliCpd	Compound	CC(C)CCOC(=O)C1=CC=CC=C1	MLLAPOCBLWUFAP-UHFFFAOYSA-N	Organic compounds	Benzenoids	Benzene and substituted derivatives	Benzoic acids and derivatives	Benzoic acid esters	none	none	none	none	none	none
7194	Phenethyl benzoate	OtherMutliCpd	Compound	C1=CC=C(C=C1)CCOC(=O)C2=CC=CC=C2	OSORMYZMWHVFOZ-UHFFFAOYSA-N	Organic compounds	Benzenoids	Benzene and substituted derivatives	Benzoic acids and derivatives	Benzoic acid esters	none	none	none	none	none	none
7196	PIPERONYLIC ACID	OtherMutliCpd	Compound	C1OC2=C(O1)C=C(C=C2)C(=O)O	VDVJGIYXDVPQLP-UHFFFAOYSA-N	Organic compounds	Organoheterocyclic compounds	Benzodioxoles	none	Benzodioxoles	none	none	none	none	none	none
7222	BENZOTHIAZOLE	OtherMutliCpd	Compound	C1=CC=C2C(=C1)N=CS2	IOJUPLGTWVMSFF-UHFFFAOYSA-N	Organic compounds	Organoheterocyclic compounds	Benzothiazoles	none	Benzothiazoles	none	none	none	none	none	none
7225	2-Methylbenzoxazole	OtherMutliCpd	Compound	CC1=NC2=CC=CC=C2O1	DQSHFKPKFISSNM-UHFFFAOYSA-N	Organic compounds	Organoheterocyclic compounds	Benzoxazoles	none	Benzoxazoles	none	none	none	none	none	none
7242	o-Toluidine	OtherMutliCpd	Compound	CC1=CC=CC=C1N	RNVCVTLRINQCPJ-UHFFFAOYSA-N	Organic compounds	Benzenoids	Benzene and substituted derivatives	Toluenes	Aminotoluenes	none	none	none	none	none	none
7244	2-BROMOPHENOL	OtherMutliCpd	Compound	C1=CC=C(C(=C1)O)Br	VADKRMSMGWJZCF-UHFFFAOYSA-N	Organic compounds	Benzenoids	Phenols	Halophenols	Bromophenols	O-bromophenols	none	none	none	none	none
7249	3 4-DIMETHYLPHENOL	OtherMutliCpd	Compound	CC1=C(C=C(C=C1)O)C	YCOXTKKNXUZSKD-UHFFFAOYSA-N	Organic compounds	Benzenoids	Phenols	Cresols	Para cresols	none	none	none	none	none	none
7267	2 5-DIMETHYLPHENOL	OtherMutliCpd	Compound	CC1=CC(=C(C=C1)C)O	NKTOLZVEWDHZMU-UHFFFAOYSA-N	Organic compounds	Benzenoids	Benzene and substituted derivatives	Xylenes	Xylenols	p-Xylenols	none	none	none	none	none
7283	2-METHYLBUTYLAMINE	OtherMutliCpd	Compound	CCC(C)CN	VJROPLWGFCORRM-UHFFFAOYSA-N	Organic compounds	Organic nitrogen compounds	Organonitrogen compounds	Amines	Primary amines	Monoalkylamines	none	none	none	none	none
7284	2-Methylbutyraldehyde	OtherMutliCpd	Compound	CCC(C)C=O	BYGQBDHUGHBGMD-UHFFFAOYSA-N	Organic compounds	Organic oxygen compounds	Organooxygen compounds	Carbonyl compounds	Aldehydes	Short-chain aldehydes	none	none	none	none	none
7288	3-PENTANONE	OtherMutliCpd	Compound	CCC(=O)CC	FDPIMTJIUBPUKL-UHFFFAOYSA-N	Organic compounds	Organic oxygen compounds	Organooxygen compounds	Carbonyl compounds	Ketones	none	none	none	none	none	none
7290	3-Chloro-1 2-propanediol	OtherMutliCpd	Compound	C(C(CCl)O)O	SSZWWUDQMAHNAQ-UHFFFAOYSA-N	Organic compounds	Organohalogen compounds	Halohydrins	Chlorohydrins	Chlorohydrins	none	none	none	none	none	none
7298	CYCLOPENTANOL	OtherMutliCpd	Compound	C1CCC(C1)O	XCIXKGXIYUWCLL-UHFFFAOYSA-N	Organic compounds	Organic oxygen compounds	Organooxygen compounds	Alcohols and polyols	Secondary alcohols	Cyclopentanols	none	none	none	none	none
7304	1-Methyl-1H-pyrrole	OtherMutliCpd	Compound	CN1C=CC=C1	OXHNLMTVIGZXSG-UHFFFAOYSA-N	Organic compounds	Organoheterocyclic compounds	Pyrroles	Substituted pyrroles	N-substituted pyrroles	N-methylpyrroles	none	none	none	none	none
7314	LACTOBIONIC ACID	OtherMutliCpd	Compound	C([C@@H]1[C@@H]([C@@H]([C@H]([C@@H](O1)O[C@H]([C@@H](CO)O)[C@@H]([C@H](C(=O)O)O)O)O)O)O)O	JYTUSYBCFIZPBE-AMTLMPIISA-N	Organic compounds	Lipids and lipid-like molecules	Fatty Acyls	Fatty acyl glycosides	Fatty acyl glycosides of mono- and disaccharides	none	none	none	none	none	none
7322	5-Sulfosalicylic acid	OtherMutliCpd	Compound	C1=CC(=C(C=C1S(=O)(=O)O)C(=O)O)O	YCPXWRQRBFJBPZ-UHFFFAOYSA-N	Organic compounds	Benzenoids	Benzene and substituted derivatives	Benzenesulfonic acids and derivatives	Sulfobenzoic acids	3-sulfobenzoic acids	none	none	none	none	none
7341	2-Methylpentanoic acid	OtherMutliCpd	Compound	CCCC(C)C(=O)O	OVBFMEVBMNZIBR-UHFFFAOYSA-N	Organic compounds	Lipids and lipid-like molecules	Fatty Acyls	Fatty acids and conjugates	Branched fatty acids	Methyl-branched fatty acids	none	none	none	none	none
7342	ETHYL ISOBUTYRATE	OtherMutliCpd	Compound	CCOC(=O)C(C)C	WDAXFOBOLVPGLV-UHFFFAOYSA-N	Organic compounds	Organic acids and derivatives	Carboxylic acids and derivatives	Carboxylic acid derivatives	Carboxylic acid esters	none	none	none	none	none	none
7344	ETHYL LACTATE	OtherMutliCpd	Compound	CCOC(=O)C(C)O	LZCLXQDLBQLTDK-UHFFFAOYSA-N	Organic compounds	Organic acids and derivatives	Carboxylic acids and derivatives	Carboxylic acid derivatives	Carboxylic acid esters	none	none	none	none	none	none
7351	Isobutyl isobutyrate	OtherMutliCpd	Compound	CC(C)COC(=O)C(C)C	RXGUIWHIADMCFC-UHFFFAOYSA-N	Organic compounds	Organic acids and derivatives	Carboxylic acids and derivatives	Carboxylic acid derivatives	Carboxylic acid esters	none	none	none	none	none	none
7353	Butyl isobutyrate	OtherMutliCpd	Compound	CCCCOC(=O)C(C)C	JSLCOZYBKYHZNL-UHFFFAOYSA-N	Organic compounds	Organic acids and derivatives	Carboxylic acids and derivatives	Carboxylic acid derivatives	Carboxylic acid esters	none	none	none	none	none	none
7359	2-Ethylbutanal	OtherMutliCpd	Compound	CCC(CC)C=O	UNNGUFMVYQJGTD-UHFFFAOYSA-N	Organic compounds	Organic oxygen compounds	Organic oxides	none	Organic oxides	none	none	none	none	none	none
7360	TETRAHYDROFURFURYL ALCOHOL	OtherMutliCpd	Compound	C1CC(OC1)CO	BSYVTEYKTMYBMK-UHFFFAOYSA-N	Organic compounds	Organoheterocyclic compounds	Tetrahydrofurans	none	Tetrahydrofurans	none	none	none	none	none	none
7361	FURFURYL ALCOHOL	OtherMutliCpd	Compound	C1=COC(=C1)CO	XPFVYQJUAUNWIW-UHFFFAOYSA-N	Organic compounds	Organoheterocyclic compounds	Heteroaromatic compounds	none	Heteroaromatic compounds	none	none	none	none	none	none
7362	2-Furaldehyde	OtherMutliCpd	Compound	C1=COC(=C1)C=O	HYBBIBNJHNGZAN-UHFFFAOYSA-N	Organic compounds	Organic oxygen compounds	Organooxygen compounds	Carbonyl compounds	Aldehydes	Aryl-aldehydes	none	none	none	none	none
7363	Furfuryl mercaptan	OtherMutliCpd	Compound	C1=COC(=C1)CS	ZFFTZDQKIXPDAF-UHFFFAOYSA-N	Organic compounds	Organoheterocyclic compounds	Heteroaromatic compounds	none	Heteroaromatic compounds	none	none	none	none	none	none
7364	Thiophene-2-carbaldehyde	OtherMutliCpd	Compound	C1=CSC(=C1)C=O	CNUDBTRUORMMPA-UHFFFAOYSA-N	Organic compounds	Organic oxygen compounds	Organooxygen compounds	Carbonyl compounds	Aldehydes	Aryl-aldehydes	none	none	none	none	none
7393	4-tert-Butylphenol	OtherMutliCpd	Compound	CC(C)(C)C1=CC=C(C=C1)O	QHPQWRBYOIRBIT-UHFFFAOYSA-N	Organic compounds	Benzenoids	Benzene and substituted derivatives	Phenylpropanes	Phenylpropanes	none	none	none	none	none	none
7405	L-Pyroglutamic acid	OtherMutliCpd	Compound	C1CC(=O)N[C@@H]1C(=O)O	ODHCTXKNWHHXJC-VKHMYHEASA-N	Organic compounds	Organic acids and derivatives	Carboxylic acids and derivatives	Amino acids-- peptides-- and analogues	Amino acids and derivatives	Alpha amino acids and derivatives	none	none	none	none	none
7406	CUMENE	OtherMutliCpd	Compound	CC(C)C1=CC=CC=C1	RWGFKTVRMDUZSP-UHFFFAOYSA-N	Organic compounds	Benzenoids	Benzene and substituted derivatives	Cumenes	Cumenes	none	none	none	none	none	none
7408	1-Phenylethanamine	OtherMutliCpd	Compound	CC(C1=CC=CC=C1)N	RQEUFEKYXDPUSK-UHFFFAOYSA-N	Organic compounds	Organic nitrogen compounds	Organonitrogen compounds	Amines	Aralkylamines	none	none	none	none	none	none
7409	1-Phenylethanol	OtherMutliCpd	Compound	CC(C1=CC=CC=C1)O	WAPNOHKVXSQRPX-UHFFFAOYSA-N	Organic compounds	Benzenoids	Benzene and substituted derivatives	none	Benzene and substituted derivatives	none	none	none	none	none	none
7410	ACETOPHENONE	OtherMutliCpd	Compound	CC(=O)C1=CC=CC=C1	KWOLFJPFCHCOCG-UHFFFAOYSA-N	Organic compounds	Organic oxygen compounds	Organooxygen compounds	Carbonyl compounds	Ketones	Aryl ketones	Phenylketones	Alkyl-phenylketones	none	none	none
7413	CYCLOHEXANECARBOXYLIC ACID	OtherMutliCpd	Compound	C1CCC(CC1)C(=O)O	NZNMSOFKMUBTKW-UHFFFAOYSA-N	Organic compounds	Organic acids and derivatives	Carboxylic acids and derivatives	Carboxylic acids	Carboxylic acids	none	none	none	none	none	none
7419	3-AMINOBENZOIC ACID	OtherMutliCpd	Compound	C1=CC(=CC(=C1)N)C(=O)O	XFDUHJPVQKIXHO-UHFFFAOYSA-N	Organic compounds	Benzenoids	Benzene and substituted derivatives	Benzoic acids and derivatives	Aminobenzoic acids and derivatives	Aminobenzoic acids	none	none	none	none	none
7420	3-Hydroxybenzoic acid	OtherMutliCpd	Compound	C1=CC(=CC(=C1)O)C(=O)O	IJFXRHURBJZNAO-UHFFFAOYSA-N	Organic compounds	Benzenoids	Benzene and substituted derivatives	Benzoic acids and derivatives	Hydroxybenzoic acid derivatives	none	none	none	none	none	none
7424	3 5-DIHYDROXYBENZOIC ACID	OtherMutliCpd	Compound	C1=C(C=C(C=C1O)O)C(=O)O	UYEMGAFJOZZIFP-UHFFFAOYSA-N	Organic compounds	Benzenoids	Benzene and substituted derivatives	Benzoic acids and derivatives	Hydroxybenzoic acid derivatives	none	none	none	none	none	none
7427	trehalose	OtherMutliCpd	Compound	C([C@@H]1[C@H]([C@@H]([C@H]([C@H](O1)O[C@@H]2[C@@H]([C@H]([C@@H]([C@H](O2)CO)O)O)O)O)O)O)O	HDTRYLNUVZCQOY-LIZSDCNHSA-N	Organic compounds	Organic oxygen compounds	Organooxygen compounds	Carbohydrates and carbohydrate conjugates	Glycosyl compounds	O-glycosyl compounds	none	none	none	none	none
7428	METHYL GALLATE	OtherMutliCpd	Compound	COC(=O)C1=CC(=C(C(=C1)O)O)O	FBSFWRHWHYMIOG-UHFFFAOYSA-N	Organic compounds	Benzenoids	Benzene and substituted derivatives	Benzoic acids and derivatives	Hydroxybenzoic acid derivatives	Gallic acid and derivatives	Galloyl esters	none	none	none	none
7438	CARVEOL	OtherMutliCpd	Compound	CC1=CCC(CC1O)C(=C)C	BAVONGHXFVOKBV-UHFFFAOYSA-N	Organic compounds	Lipids and lipid-like molecules	Prenol lipids	Monoterpenoids	Menthane monoterpenoids	none	none	none	none	none	none
7439	CARVONE	OtherMutliCpd	Compound	CC1=CCC(CC1=O)C(=C)C	ULDHMXUKGWMISQ-UHFFFAOYSA-N	Organic compounds	Lipids and lipid-like molecules	Prenol lipids	Monoterpenoids	Menthane monoterpenoids	none	none	none	none	none	none
7456	Methyl 4-hydroxybenzoate	OtherMutliCpd	Compound	COC(=O)C1=CC=C(C=C1)O	LXCFILQKKLGQFO-UHFFFAOYSA-N	Organic compounds	Benzenoids	Benzene and substituted derivatives	Benzoic acids and derivatives	Benzoic acid esters	p-Hydroxybenzoic acid esters	p-Hydroxybenzoic acid alkyl esters	none	none	none	none
7463	P-CYMENE	OtherMutliCpd	Compound	CC1=CC=C(C=C1)C(C)C	HFPZCAJZSCWRBC-UHFFFAOYSA-N	Organic compounds	Lipids and lipid-like molecules	Prenol lipids	Monoterpenoids	Aromatic monoterpenoids	none	none	none	none	none	none
7465	4-Isopropylphenol	OtherMutliCpd	Compound	CC(C)C1=CC=C(C=C1)O	YQUQWHNMBPIWGK-UHFFFAOYSA-N	Organic compounds	Benzenoids	Benzene and substituted derivatives	Cumenes	Cumenes	none	none	none	none	none	none
7469	4'-Hydroxyacetophenone	OtherMutliCpd	Compound	CC(=O)C1=CC=C(C=C1)O	TXFPEBPIARQUIG-UHFFFAOYSA-N	Organic compounds	Organic oxygen compounds	Organooxygen compounds	Carbonyl compounds	Ketones	Aryl ketones	Phenylketones	Alkyl-phenylketones	none	none	none
7470	4-Methylbenzoic acid	OtherMutliCpd	Compound	CC1=CC=C(C=C1)C(=O)O	LPNBBFKOUUSUDB-UHFFFAOYSA-N	Organic compounds	Benzenoids	Benzene and substituted derivatives	Benzoic acids and derivatives	Benzoic acids	none	none	none	none	none	none
7476	4'-Methoxyacetophenone	OtherMutliCpd	Compound	CC(=O)C1=CC=C(C=C1)OC	NTPLXRHDUXRPNE-UHFFFAOYSA-N	Organic compounds	Organic oxygen compounds	Organooxygen compounds	Carbonyl compounds	Ketones	Aryl ketones	Phenylketones	Alkyl-phenylketones	none	none	none
7478	4-METHOXYBENZOIC ACID	OtherMutliCpd	Compound	COC1=CC=C(C=C1)C(=O)O	ZEYHEAKUIGZSGI-UHFFFAOYSA-N	Organic compounds	Benzenoids	Benzene and substituted derivatives	Benzoic acids and derivatives	Methoxybenzoic acids and derivatives	P-methoxybenzoic acids and derivatives	none	none	none	none	none
7489	TEREPHTHALIC ACID	OtherMutliCpd	Compound	C1=CC(=CC=C1C(=O)O)C(=O)O	KKEYFWRCBNTPAC-UHFFFAOYSA-N	Organic compounds	Benzenoids	Benzene and substituted derivatives	Benzoic acids and derivatives	Phthalic acid and derivatives	P-phthalic acid and derivatives	none	none	none	none	none
7497	2-(Diethylamino)ethanol	OtherMutliCpd	Compound	CCN(CC)CCO	BFSVOASYOCHEOV-UHFFFAOYSA-N	Organic compounds	Organic nitrogen compounds	Organonitrogen compounds	Amines	Alkanolamines	1--2-aminoalcohols	none	none	none	none	none
7500	ETHYLBENZENE	OtherMutliCpd	Compound	CCC1=CC=CC=C1	YNQLUTRBYVCPMQ-UHFFFAOYSA-N	Organic compounds	Benzenoids	Benzene and substituted derivatives	none	Benzene and substituted derivatives	none	none	none	none	none	none
7501	STYRENE	OtherMutliCpd	Compound	C=CC1=CC=CC=C1	PPBRXRYQALVLMV-UHFFFAOYSA-N	Organic compounds	Benzenoids	Benzene and substituted derivatives	Styrenes	Styrenes	none	none	none	none	none	none
7502	4-VINYLPYRIDINE	OtherMutliCpd	Compound	C=CC1=CC=NC=C1	KFDVPJUYSDEJTH-UHFFFAOYSA-N	Organic compounds	Organoheterocyclic compounds	Pyridines and derivatives	none	Pyridines and derivatives	none	none	none	none	none	none
7504	BENZYLAMINE	OtherMutliCpd	Compound	C1=CC=C(C=C1)CN	WGQKYBSKWIADBV-UHFFFAOYSA-N	Organic compounds	Benzenoids	Benzene and substituted derivatives	Phenylmethylamines	Phenylmethylamines	none	none	none	none	none	none
7509	BENZYL MERCAPTAN	OtherMutliCpd	Compound	C1=CC=C(C=C1)CS	UENWRTRMUIOCKN-UHFFFAOYSA-N	Organic compounds	Benzenoids	Benzene and substituted derivatives	none	Benzene and substituted derivatives	none	none	none	none	none	none
7515	N-METHYLANILINE	OtherMutliCpd	Compound	CNC1=CC=CC=C1	AFBPFSWMIHJQDM-UHFFFAOYSA-N	Organic compounds	Organic nitrogen compounds	Organonitrogen compounds	Amines	Aralkylamines	Phenylalkylamines	none	none	none	none	none
7519	ANISOLE	OtherMutliCpd	Compound	COC1=CC=CC=C1	RDOXTESZEPMUJZ-UHFFFAOYSA-N	Organic compounds	Benzenoids	Phenol ethers	Anisoles	Anisoles	none	none	none	none	none	none
7520	Thioanisole	OtherMutliCpd	Compound	CSC1=CC=CC=C1	HNKJADCVZUBCPG-UHFFFAOYSA-N	Organic compounds	Organosulfur compounds	Thioethers	Aryl thioethers	Aryl thioethers	none	none	none	none	none	none
7523	2-ETHYLPYRIDINE	OtherMutliCpd	Compound	CCC1=CC=CC=N1	NRGGMCIBEHEAIL-UHFFFAOYSA-N	Organic compounds	Organoheterocyclic compounds	Pyridines and derivatives	none	Pyridines and derivatives	none	none	none	none	none	none
7531	2-Methyl-1-phenyl-2-propanol	OtherMutliCpd	Compound	CC(C)(CC1=CC=CC=C1)O	RIWRBSMFKVOJMN-UHFFFAOYSA-N	Organic compounds	Benzenoids	Benzene and substituted derivatives	Phenylpropanes	Phenylpropanes	none	none	none	none	none	none
7559	METHYL PHENYLACETATE	OtherMutliCpd	Compound	COC(=O)CC1=CC=CC=C1	CRZQGDNQQAALAY-UHFFFAOYSA-N	Organic compounds	Benzenoids	Benzene and substituted derivatives	none	Benzene and substituted derivatives	none	none	none	none	none	none
7583	Diphenyl oxide	OtherMutliCpd	Compound	C1=CC=C(C=C1)OC2=CC=CC=C2	USIUVYZYUHIAEV-UHFFFAOYSA-N	Organic compounds	Benzenoids	Benzene and substituted derivatives	Diphenylethers	Diphenylethers	none	none	none	none	none	none
7590	ETHYL PHENYLACETATE	OtherMutliCpd	Compound	CCOC(=O)CC1=CC=CC=C1	DULCUDSUACXJJC-UHFFFAOYSA-N	Organic compounds	Benzenoids	Benzene and substituted derivatives	none	Benzene and substituted derivatives	none	none	none	none	none	none
7593	1 3-Diphenylacetone	OtherMutliCpd	Compound	C1=CC=C(C=C1)CC(=O)CC2=CC=CC=C2	YFKBXYGUSOXJGS-UHFFFAOYSA-N	Organic compounds	Phenylpropanoids and polyketides	Linear 1--3-diarylpropanoids	none	Linear 1--3-diarylpropanoids	none	none	none	none	none	none
7595	1 3-Diphenylurea	OtherMutliCpd	Compound	C1=CC=C(C=C1)NC(=O)NC2=CC=CC=C2	GWEHVDNNLFDJLR-UHFFFAOYSA-N	Organic compounds	Benzenoids	Benzene and substituted derivatives	none	Benzene and substituted derivatives	none	none	none	none	none	none
7599	4-Methoxybenzyl phenylacetate	OtherMutliCpd	Compound	COC1=CC=C(C=C1)COC(=O)CC2=CC=CC=C2	VCYWCSZLXMMLLE-UHFFFAOYSA-N	Organic compounds	Benzenoids	Benzene and substituted derivatives	Benzyloxycarbonyls	Benzyloxycarbonyls	none	none	none	none	none	none
7600	102-19-2	OtherMutliCpd	Compound	CC(C)CCOC(=O)CC1=CC=CC=C1	QWBQBUWZZBUFHN-UHFFFAOYSA-N	Organic compounds	Benzenoids	Benzene and substituted derivatives	none	Benzene and substituted derivatives	none	none	none	none	none	none
7601	Phenethyl phenylacetate	OtherMutliCpd	Compound	C1=CC=C(C=C1)CCOC(=O)CC2=CC=CC=C2	ZOZIRNMDEZKZHM-UHFFFAOYSA-N	Organic compounds	Benzenoids	Benzene and substituted derivatives	none	Benzene and substituted derivatives	none	none	none	none	none	none
7618	TRIETHANOLAMINE	OtherMutliCpd	Compound	C(CO)N(CCO)CCO	GSEJCLTVZPLZKY-UHFFFAOYSA-N	Organic compounds	Organic nitrogen compounds	Organonitrogen compounds	Amines	Alkanolamines	1--2-aminoalcohols	none	none	none	none	none
7632	2-Methyl-4-phenyl-2-butanol	OtherMutliCpd	Compound	CC(C)(CCC1=CC=CC=C1)O	YXVSKJDFNJFXAJ-UHFFFAOYSA-N	Organic compounds	Benzenoids	Benzene and substituted derivatives	none	Benzene and substituted derivatives	none	none	none	none	none	none
7633	Dmpec acetate	OtherMutliCpd	Compound	CC(=O)OC(C)(C)CCC1=CC=CC=C1	ZXFNOEJFYLQUSB-UHFFFAOYSA-N	Organic compounds	Benzenoids	Benzene and substituted derivatives	none	Benzene and substituted derivatives	none	none	none	none	none	none
7638	4-Benzyloxyphenol	Drug	Compound	C1=CC=C(C=C1)COC2=CC=C(C=C2)O	VYQNWZOUAUKGHI-UHFFFAOYSA-N	Organic compounds	Benzenoids	Phenols	4-alkoxyphenols	4-alkoxyphenols	none	none	none	none	none	none
7641	BIS(2-ETHYLHEXYL) ADIPATE	OtherMutliCpd	Compound	CCCCC(CC)COC(=O)CCCCC(=O)OCC(CC)CCCC	SAOKZLXYCUGLFA-UHFFFAOYSA-N	Organic compounds	Lipids and lipid-like molecules	Fatty Acyls	Fatty acid esters	Fatty acid esters	none	none	none	none	none	none
7643	Methyl 3-phenylpropionate	OtherMutliCpd	Compound	COC(=O)CCC1=CC=CC=C1	RPUSRLKKXPQSGP-UHFFFAOYSA-N	Organic compounds	Lipids and lipid-like molecules	Fatty Acyls	Fatty acid esters	Fatty acid esters	none	none	none	none	none	none
7646	Benzyl isobutyrate	OtherMutliCpd	Compound	CC(C)C(=O)OCC1=CC=CC=C1	UIKJRDSCEYGECG-UHFFFAOYSA-N	Organic compounds	Benzenoids	Benzene and substituted derivatives	Benzyloxycarbonyls	Benzyloxycarbonyls	none	none	none	none	none	none
7650	Benzyl butyrate	OtherMutliCpd	Compound	CCCC(=O)OCC1=CC=CC=C1	VONGZNXBKCOUHB-UHFFFAOYSA-N	Organic compounds	Benzenoids	Benzene and substituted derivatives	Benzyloxycarbonyls	Benzyloxycarbonyls	none	none	none	none	none	none
7651	Benzyl isovalerate	OtherMutliCpd	Compound	CC(C)CC(=O)OCC1=CC=CC=C1	HVJKZICIMIWFCP-UHFFFAOYSA-N	Organic compounds	Benzenoids	Benzene and substituted derivatives	Benzyloxycarbonyls	Benzyloxycarbonyls	none	none	none	none	none	none
7654	Phenethyl acetate	OtherMutliCpd	Compound	CC(=O)OCCC1=CC=CC=C1	MDHYEMXUFSJLGV-UHFFFAOYSA-N	Organic compounds	Benzenoids	Benzene and substituted derivatives	none	Benzene and substituted derivatives	none	none	none	none	none	none
7655	Phenethyl isobutyrate	OtherMutliCpd	Compound	CC(C)C(=O)OCCC1=CC=CC=C1	JDQVBGQWADMTAM-UHFFFAOYSA-N	Organic compounds	Benzenoids	Benzene and substituted derivatives	none	Benzene and substituted derivatives	none	none	none	none	none	none
7657	Benzyl ether	OtherMutliCpd	Compound	C1=CC=C(C=C1)COCC2=CC=CC=C2	MHDVGSVTJDSBDK-UHFFFAOYSA-N	Organic compounds	Benzenoids	Benzene and substituted derivatives	Benzylethers	Benzylethers	none	none	none	none	none	none
7658	Phenethyl butyrate	OtherMutliCpd	Compound	CCCC(=O)OCCC1=CC=CC=C1	WFNDDSQUKATKNX-UHFFFAOYSA-N	Organic compounds	Lipids and lipid-like molecules	Fatty Acyls	Fatty acid esters	Fatty acid esters	none	none	none	none	none	none
7662	3-Phenylpropyl isobutyrate	OtherMutliCpd	Compound	CC(C)C(=O)OCCCC1=CC=CC=C1	VBTAKMZSMFMLGT-UHFFFAOYSA-N	Organic compounds	Benzenoids	Benzene and substituted derivatives	none	Benzene and substituted derivatives	none	none	none	none	none	none
7669	N-METHYLBENZYLAMINE	OtherMutliCpd	Compound	CNCC1=CC=CC=C1	RIWRFSMVIUAEBX-UHFFFAOYSA-N	Organic compounds	Benzenoids	Benzene and substituted derivatives	Phenylmethylamines	Phenylmethylamines	none	none	none	none	none	none
7670	N-ETHYLANILINE	OtherMutliCpd	Compound	CCNC1=CC=CC=C1	OJGMBLNIHDZDGS-UHFFFAOYSA-N	Organic compounds	Organic nitrogen compounds	Organonitrogen compounds	Amines	Aralkylamines	Phenylalkylamines	none	none	none	none	none
7680	2-PHENYLACETAMIDE	OtherMutliCpd	Compound	C1=CC=C(C=C1)CC(=O)N	LSBDFXRDZJMBSC-UHFFFAOYSA-N	Organic compounds	Benzenoids	Benzene and substituted derivatives	Phenylacetamides	Phenylacetamides	none	none	none	none	none	none
7681	N N-DIMETHYLBENZYLAMINE	OtherMutliCpd	Compound	CN(C)CC1=CC=CC=C1	XXBDWLFCJWSEKW-UHFFFAOYSA-N	Organic compounds	Benzenoids	Benzene and substituted derivatives	Phenylmethylamines	Phenylmethylamines	none	none	none	none	none	none
7685	p-Tolyl isobutyrate	OtherMutliCpd	Compound	CC1=CC=C(C=C1)OC(=O)C(C)C	UPPSFGGDKACIKP-UHFFFAOYSA-N	Organic compounds	Benzenoids	Phenol esters	none	Phenol esters	none	none	none	none	none	none
7690	4-Methoxyphenylacetic acid	OtherMutliCpd	Compound	COC1=CC=C(C=C1)CC(=O)O	NRPFNQUDKRYCNX-UHFFFAOYSA-N	Organic compounds	Benzenoids	Phenol ethers	Anisoles	Anisoles	none	none	none	none	none	none
7695	4-Methoxybenzyl acetate	OtherMutliCpd	Compound	CC(=O)OCC1=CC=C(C=C1)OC	HFNGYHHRRMSKEU-UHFFFAOYSA-N	Organic compounds	Benzenoids	Benzene and substituted derivatives	Benzyloxycarbonyls	Benzyloxycarbonyls	none	none	none	none	none	none
7699	Benzonatate	Drug	Compound	CCCCNC1=CC=C(C=C1)C(=O)OCCOCCOCCOCCOCCOCCOCCOCCOCCOC	MAFMQEKGGFWBAB-UHFFFAOYSA-N	Organic compounds	Benzenoids	Benzene and substituted derivatives	Benzoic acids and derivatives	Benzoic acid esters	none	none	none	none	none	none
7702	4-Propylanisole	OtherMutliCpd	Compound	CCCC1=CC=C(C=C1)OC	KBHWKXNXTURZCD-UHFFFAOYSA-N	Organic compounds	Benzenoids	Benzene and substituted derivatives	Phenylpropanes	Phenylpropanes	none	none	none	none	none	none
7704	104-50-7	OtherMutliCpd	Compound	CCCCC1CCC(=O)O1	IPBFYZQJXZJBFQ-UHFFFAOYSA-N	Organic compounds	Organoheterocyclic compounds	Lactones	Gamma butyrolactones	Gamma butyrolactones	none	none	none	none	none	none
7707	3-Phenylpropanal	OtherMutliCpd	Compound	C1=CC=C(C=C1)CCC=O	YGCZTXZTJXYWCO-UHFFFAOYSA-N	Organic compounds	Benzenoids	Benzene and substituted derivatives	none	Benzene and substituted derivatives	none	none	none	none	none	none
7708	Benzyl formate	OtherMutliCpd	Compound	C1=CC=C(C=C1)COC=O	UYWQUFXKFGHYNT-UHFFFAOYSA-N	Organic compounds	Benzenoids	Benzene and substituted derivatives	Benzyloxycarbonyls	Benzyloxycarbonyls	none	none	none	none	none	none
7710	gamma-Nonanolactone	OtherMutliCpd	Compound	CCCCCC1CCC(=O)O1	OALYTRUKMRCXNH-UHFFFAOYSA-N	Organic compounds	Organoheterocyclic compounds	Lactones	Gamma butyrolactones	Gamma butyrolactones	none	none	none	none	none	none
7711	2-Phenylethyl formate	OtherMutliCpd	Compound	C1=CC=C(C=C1)CCOC=O	IKDIJXDZEYHZSD-UHFFFAOYSA-N	Organic compounds	Benzenoids	Benzene and substituted derivatives	none	Benzene and substituted derivatives	none	none	none	none	none	none
7714	Gamma-undecalactone	OtherMutliCpd	Compound	CCCCCCCC1CCC(=O)O1	PHXATPHONSXBIL-UHFFFAOYSA-N	Organic compounds	Organoheterocyclic compounds	Lactones	Gamma butyrolactones	Gamma butyrolactones	none	none	none	none	none	none
7720	2-Ethylhexan-1-ol	OtherMutliCpd	Compound	CCCCC(CC)CO	YIWUKEYIRIRTPP-UHFFFAOYSA-N	Organic compounds	Lipids and lipid-like molecules	Fatty Acyls	Fatty alcohols	Fatty alcohols	none	none	none	none	none	none
7724	p-Tolunitrile	OtherMutliCpd	Compound	CC1=CC=C(C=C1)C#N	VCZNNAKNUVJVGX-UHFFFAOYSA-N	Organic compounds	Benzenoids	Benzene and substituted derivatives	Benzonitriles	Benzonitriles	none	none	none	none	none	none
7725	p-Tolualdehyde	OtherMutliCpd	Compound	CC1=CC=C(C=C1)C=O	FXLOVSHXALFLKQ-UHFFFAOYSA-N	Organic compounds	Benzenoids	Benzene and substituted derivatives	Benzoyl derivatives	Benzoyl derivatives	none	none	none	none	none	none
7728	5-Ethyl-2-methylpyridine	OtherMutliCpd	Compound	CCC1=CN=C(C=C1)C	NTSLROIKFLNUIJ-UHFFFAOYSA-N	Organic compounds	Organoheterocyclic compounds	Pyridines and derivatives	Methylpyridines	Methylpyridines	none	none	none	none	none	none
7731	4-Methylanisole	OtherMutliCpd	Compound	CC1=CC=C(C=C1)OC	CHLICZRVGGXEOD-UHFFFAOYSA-N	Organic compounds	Benzenoids	Phenol ethers	Anisoles	Anisoles	none	none	none	none	none	none
7732	p-Anisidine	OtherMutliCpd	Compound	COC1=CC=C(C=C1)N	BHAAPTBBJKJZER-UHFFFAOYSA-N	Organic compounds	Benzenoids	Phenol ethers	Aminophenyl ethers	Aminophenyl ethers	none	none	none	none	none	none
7733	Isobutyl furfurylacetate	OtherMutliCpd	Compound	CC(C)COC(=O)CCC1=CC=CO1	SVDPTFHRRNUNRS-UHFFFAOYSA-N	Organic compounds	Lipids and lipid-like molecules	Fatty Acyls	Fatty acid esters	Fatty acid esters	none	none	none	none	none	none
7738	4-METHOXYBENZYL ALCOHOL	OtherMutliCpd	Compound	COC1=CC=C(C=C1)CO	MSHFRERJPWKJFX-UHFFFAOYSA-N	Organic compounds	Benzenoids	Benzene and substituted derivatives	Benzyl alcohols	Benzyl alcohols	none	none	none	none	none	none
7742	gamma-Heptalactone	OtherMutliCpd	Compound	CCCC1CCC(=O)O1	VLSVVMPLPMNWBH-UHFFFAOYSA-N	Organic compounds	Organoheterocyclic compounds	Lactones	Gamma butyrolactones	Gamma butyrolactones	none	none	none	none	none	none
7749	ETHYL PROPIONATE	OtherMutliCpd	Compound	CCC(=O)OCC	FKRCODPIKNYEAC-UHFFFAOYSA-N	Organic compounds	Organic acids and derivatives	Carboxylic acids and derivatives	Carboxylic acid derivatives	Carboxylic acid esters	none	none	none	none	none	none
7755	3-Methylvaleric acid	OtherMutliCpd	Compound	CCC(C)CC(=O)O	IGIDLTISMCAULB-UHFFFAOYSA-N	Organic compounds	Lipids and lipid-like molecules	Fatty Acyls	Fatty acids and conjugates	Branched fatty acids	Methyl-branched fatty acids	none	none	none	none	none
7757	METHYL ACETOACETATE	OtherMutliCpd	Compound	CC(=O)CC(=O)OC	WRQNANDWMGAFTP-UHFFFAOYSA-N	Organic compounds	Organic acids and derivatives	Keto acids and derivatives	Beta-keto acids and derivatives	Beta-keto acids and derivatives	none	none	none	none	none	none
7761	DIETHYL MALONATE	OtherMutliCpd	Compound	CCOC(=O)CC(=O)OCC	IYXGSMUGOJNHAZ-UHFFFAOYSA-N	Organic compounds	Organic acids and derivatives	Carboxylic acids and derivatives	Dicarboxylic acids and derivatives	Dicarboxylic acids and derivatives	none	none	none	none	none	none
7762	ETHYL BUTYRATE	OtherMutliCpd	Compound	CCCC(=O)OCC	OBNCKNCVKJNDBV-UHFFFAOYSA-N	Organic compounds	Lipids and lipid-like molecules	Fatty Acyls	Fatty acid esters	Fatty acid esters	none	none	none	none	none	none
7768	azepan-2-one	OtherMutliCpd	Compound	C1CCC(=O)NCC1	JBKVHLHDHHXQEQ-UHFFFAOYSA-N	Organic compounds	Organoheterocyclic compounds	Lactams	Caprolactams	Caprolactams	none	none	none	none	none	none
7770	Propyl butyrate	OtherMutliCpd	Compound	CCCC(=O)OCCC	HUAZGNHGCJGYNP-UHFFFAOYSA-N	Organic compounds	Lipids and lipid-like molecules	Fatty Acyls	Fatty acid esters	Fatty acid esters	none	none	none	none	none	none
7772	Isoamyl propionate	OtherMutliCpd	Compound	CCC(=O)OCCC(C)C	XAOGXQMKWQFZEM-UHFFFAOYSA-N	Organic compounds	Organic acids and derivatives	Carboxylic acids and derivatives	Carboxylic acid derivatives	Carboxylic acid esters	none	none	none	none	none	none
7775	Isobutyl hexanoate	OtherMutliCpd	Compound	CCCCCC(=O)OCC(C)C	UXUPPWPIGVTVQI-UHFFFAOYSA-N	Organic compounds	Lipids and lipid-like molecules	Fatty Acyls	Fatty acid esters	Fatty acid esters	none	none	none	none	none	none
7790	Dipropyl adipate	OtherMutliCpd	Compound	CCCOC(=O)CCCCC(=O)OCCC	NKOUWLLFHNBUDW-UHFFFAOYSA-N	Organic compounds	Lipids and lipid-like molecules	Fatty Acyls	Fatty acid esters	Fatty acid esters	none	none	none	none	none	none
7792	3 7-Dimethyl-1-octanol	OtherMutliCpd	Compound	CC(C)CCCC(C)CCO	PRNCMAKCNVRZFX-UHFFFAOYSA-N	Organic compounds	Lipids and lipid-like molecules	Fatty Acyls	Fatty alcohols	Fatty alcohols	none	none	none	none	none	none
7793	(-)-Citronellol	OtherMutliCpd	Compound	C[C@@H](CCC=C(C)C)CCO	QMVPMAAFGQKVCJ-JTQLQIEISA-N	Organic compounds	Lipids and lipid-like molecules	Prenol lipids	Monoterpenoids	Acyclic monoterpenoids	none	none	none	none	none	none
7794	CITRONELLAL	OtherMutliCpd	Compound	CC(CCC=C(C)C)CC=O	NEHNMFOYXAPHSD-UHFFFAOYSA-N	Organic compounds	Lipids and lipid-like molecules	Prenol lipids	Monoterpenoids	Acyclic monoterpenoids	none	none	none	none	none	none
7795	Isoamyl butyrate	OtherMutliCpd	Compound	CCCC(=O)OCCC(C)C	PQLMXFQTAMDXIZ-UHFFFAOYSA-N	Organic compounds	Lipids and lipid-like molecules	Fatty Acyls	Fatty acid esters	Fatty acid esters	none	none	none	none	none	none
7797	ETHYL HEPTANOATE	OtherMutliCpd	Compound	CCCCCCC(=O)OCC	TVQGDYNRXLTQAP-UHFFFAOYSA-N	Organic compounds	Lipids and lipid-like molecules	Fatty Acyls	Fatty acid esters	Fatty acid esters	none	none	none	none	none	none
7798	BUTYRIC ANHYDRIDE	OtherMutliCpd	Compound	CCCC(=O)OC(=O)CCC	YHASWHZGWUONAO-UHFFFAOYSA-N	Organic compounds	Organic acids and derivatives	Carboxylic acids and derivatives	Dicarboxylic acids and derivatives	Dicarboxylic acids and derivatives	none	none	none	none	none	none
7799	ETHYL OCTANOATE	OtherMutliCpd	Compound	CCCCCCCC(=O)OCC	YYZUSRORWSJGET-UHFFFAOYSA-N	Organic compounds	Lipids and lipid-like molecules	Fatty Acyls	Fatty acid esters	Fatty acid esters	none	none	none	none	none	none
7800	Ethyl dodecanoate	OtherMutliCpd	Compound	CCCCCCCCCCCC(=O)OCC	MMXKVMNBHPAILY-UHFFFAOYSA-N	Organic compounds	Lipids and lipid-like molecules	Fatty Acyls	Fatty acid esters	Fatty acid esters	none	none	none	none	none	none
7802	3-Heptanone	OtherMutliCpd	Compound	CCCCC(=O)CC	NGAZZOYFWWSOGK-UHFFFAOYSA-N	Organic compounds	Organic oxygen compounds	Organooxygen compounds	Carbonyl compounds	Ketones	none	none	none	none	none	none
7803	PROPYL PROPIONATE	OtherMutliCpd	Compound	CCCOC(=O)CC	MCSINKKTEDDPNK-UHFFFAOYSA-N	Organic compounds	Organic acids and derivatives	Carboxylic acids and derivatives	Carboxylic acid derivatives	Carboxylic acid esters	none	none	none	none	none	none
7820	DIMETHYL SUCCINATE	OtherMutliCpd	Compound	COC(=O)CCC(=O)OC	MUXOBHXGJLMRAB-UHFFFAOYSA-N	Organic compounds	Lipids and lipid-like molecules	Fatty Acyls	Fatty acid esters	Fatty acid methyl esters	none	none	none	none	none	none
7822	5-METHYL-3-HEPTANONE	OtherMutliCpd	Compound	CCC(C)CC(=O)CC	PSBKJPTZCVYXSD-UHFFFAOYSA-N	Organic compounds	Organic oxygen compounds	Organooxygen compounds	Carbonyl compounds	Ketones	none	none	none	none	none	none
7824	METHYL HEXANOATE	OtherMutliCpd	Compound	CCCCCC(=O)OC	NUKZAGXMHTUAFE-UHFFFAOYSA-N	Organic compounds	Lipids and lipid-like molecules	Fatty Acyls	Fatty acid esters	Fatty acid methyl esters	none	none	none	none	none	none
7826	METHYL HEPTANOATE	OtherMutliCpd	Compound	CCCCCCC(=O)OC	XNCNNDVCAUWAIT-UHFFFAOYSA-N	Organic compounds	Lipids and lipid-like molecules	Fatty Acyls	Fatty acid esters	Fatty acid methyl esters	none	none	none	none	none	none
7847	ACROLEIN	OtherMutliCpd	Compound	C=CC=O	HGINCPLSRVDWNT-UHFFFAOYSA-N	Organic compounds	Organic oxygen compounds	Organooxygen compounds	Carbonyl compounds	Alpha--beta-unsaturated carbonyl compounds	Alpha--beta-unsaturated aldehydes	Enals	none	none	none	none
7852	Propylamine	OtherMutliCpd	Compound	CCCN	WGYKZJWCGVVSQN-UHFFFAOYSA-N	Organic compounds	Organic nitrogen compounds	Organonitrogen compounds	Amines	Primary amines	Monoalkylamines	none	none	none	none	none
7860	GLYOXAL	OtherMutliCpd	Compound	C(=O)C=O	LEQAOMBKQFMDFZ-UHFFFAOYSA-N	Organic compounds	Organic oxygen compounds	Organooxygen compounds	Carbonyl compounds	Aldehydes	Short-chain aldehydes	none	none	none	none	none
7888	Hydroxycitronellal	OtherMutliCpd	Compound	CC(CCCC(C)(C)O)CC=O	WPFVBOQKRVRMJB-UHFFFAOYSA-N	Organic compounds	Organic oxygen compounds	Organooxygen compounds	Carbonyl compounds	Aldehydes	Medium-chain aldehydes	none	none	none	none	none
7894	ISOAMYLAMINE	OtherMutliCpd	Compound	CC(C)CCN	BMFVGAAISNGQNM-UHFFFAOYSA-N	Organic compounds	Organic nitrogen compounds	Organonitrogen compounds	Amines	Primary amines	Monoalkylamines	none	none	none	none	none
7895	2-Pentanone	OtherMutliCpd	Compound	CCCC(=O)C	XNLICIUVMPYHGG-UHFFFAOYSA-N	Organic compounds	Organic oxygen compounds	Organooxygen compounds	Carbonyl compounds	Ketones	none	none	none	none	none	none
7896	1 3-BUTANEDIOL	OtherMutliCpd	Compound	CC(CCO)O	PUPZLCDOIYMWBV-UHFFFAOYSA-N	Organic compounds	Organic oxygen compounds	Organooxygen compounds	Alcohols and polyols	Secondary alcohols	none	none	none	none	none	none
7902	2-(Dimethylamino)ethanol	OtherMutliCpd	Compound	CN(C)CCO	UEEJHVSXFDXPFK-UHFFFAOYSA-N	Organic compounds	Organic nitrogen compounds	Organonitrogen compounds	Amines	Alkanolamines	1--2-aminoalcohols	none	none	none	none	none
7904	VINYL ACETATE	OtherMutliCpd	Compound	CC(=O)OC=C	XTXRWKRVRITETP-UHFFFAOYSA-N	Organic compounds	Organic acids and derivatives	Carboxylic acids and derivatives	Carboxylic acid derivatives	Carboxylic acid esters	Enol esters	none	none	none	none	none
7909	4-Methyl-2-pentanone	OtherMutliCpd	Compound	CC(C)CC(=O)C	NTIZESTWPVYFNL-UHFFFAOYSA-N	Organic compounds	Organic oxygen compounds	Organooxygen compounds	Carbonyl compounds	Ketones	none	none	none	none	none	none
7915	ISOPROPYL ACETATE	OtherMutliCpd	Compound	CC(C)OC(=O)C	JMMWKPVZQRWMSS-UHFFFAOYSA-N	Organic compounds	Organic acids and derivatives	Carboxylic acids and derivatives	Carboxylic acid derivatives	Carboxylic acid esters	none	none	none	none	none	none
7916	Isopropenyl acetate	OtherMutliCpd	Compound	CC(=C)OC(=O)C	HETCEOQFVDFGSY-UHFFFAOYSA-N	Organic compounds	Organic acids and derivatives	Carboxylic acids and derivatives	Carboxylic acid derivatives	Carboxylic acid esters	Enol esters	none	none	none	none	none
7918	ACETIC ANHYDRIDE	OtherMutliCpd	Compound	CC(=O)OC(=O)C	WFDIJRYMOXRFFG-UHFFFAOYSA-N	Organic compounds	Organic acids and derivatives	Carboxylic acids and derivatives	Dicarboxylic acids and derivatives	Dicarboxylic acids and derivatives	none	none	none	none	none	none
7921	gamma-Valerolactone	OtherMutliCpd	Compound	CC1CCC(=O)O1	GAEKPEKOJKCEMS-UHFFFAOYSA-N	Organic compounds	Organoheterocyclic compounds	Lactones	Gamma butyrolactones	Gamma butyrolactones	none	none	none	none	none	none
7922	SUCCINIC ANHYDRIDE	OtherMutliCpd	Compound	C1CC(=O)OC1=O	RINCXYDBBGOEEQ-UHFFFAOYSA-N	Organic compounds	Organic acids and derivatives	Carboxylic acids and derivatives	Dicarboxylic acids and derivatives	Dicarboxylic acids and derivatives	none	none	none	none	none	none
7936	2 4-Lutidine	OtherMutliCpd	Compound	CC1=CC(=NC=C1)C	JYYNAJVZFGKDEQ-UHFFFAOYSA-N	Organic compounds	Organoheterocyclic compounds	Pyridines and derivatives	Methylpyridines	Methylpyridines	none	none	none	none	none	none
7937	2 6-Dimethylpyridine	OtherMutliCpd	Compound	CC1=NC(=CC=C1)C	OISVCGZHLKNMSJ-UHFFFAOYSA-N	Organic compounds	Organoheterocyclic compounds	Pyridines and derivatives	Methylpyridines	Methylpyridines	none	none	none	none	none	none
7943	Dimethyl malonate	OtherMutliCpd	Compound	COC(=O)CC(=O)OC	BEPAFCGSDWSTEL-UHFFFAOYSA-N	Organic compounds	Organic acids and derivatives	Carboxylic acids and derivatives	Dicarboxylic acids and derivatives	Dicarboxylic acids and derivatives	none	none	none	none	none	none
7945	ETHYL ISOVALERATE	OtherMutliCpd	Compound	CCOC(=O)CC(C)C	PPXUHEORWJQRHJ-UHFFFAOYSA-N	Organic compounds	Lipids and lipid-like molecules	Fatty Acyls	Fatty acid esters	Fatty acid esters	none	none	none	none	none	none
7948	3 5-DIMETHYLPHENOL	OtherMutliCpd	Compound	CC1=CC(=CC(=C1)O)C	TUAMRELNJMMDMT-UHFFFAOYSA-N	Organic compounds	Benzenoids	Phenols	Cresols	Meta cresols	none	none	none	none	none	none
7955	Melamine	Xenobiotic	Compound	C1(=NC(=NC(=N1)N)N)N	JDSHMPZPIAZGSV-UHFFFAOYSA-N	Organic compounds	Organoheterocyclic compounds	Triazines	1--3--5-triazines	1--3--5-triazines	none	none	none	none	none	none
7957	2 6-Dimethyl-4-heptanol	OtherMutliCpd	Compound	CC(C)CC(CC(C)C)O	HXQPUEQDBSPXTE-UHFFFAOYSA-N	Organic compounds	Organic oxygen compounds	Organooxygen compounds	Alcohols and polyols	Secondary alcohols	none	none	none	none	none	none
7958	2 6-Dimethyl-4-heptanone	OtherMutliCpd	Compound	CC(C)CC(=O)CC(C)C	PTTPXKJBFFKCEK-UHFFFAOYSA-N	Organic compounds	Organic oxygen compounds	Organooxygen compounds	Carbonyl compounds	Ketones	none	none	none	none	none	none
7963	4-METHYLPYRIDINE	OtherMutliCpd	Compound	CC1=CC=NC=C1	FKNQCJSGGFJEIZ-UHFFFAOYSA-N	Organic compounds	Organoheterocyclic compounds	Pyridines and derivatives	Methylpyridines	Methylpyridines	none	none	none	none	none	none
7967	CYCLOHEXANONE	OtherMutliCpd	Compound	C1CCC(=O)CC1	JHIVVAPYMSGYDF-UHFFFAOYSA-N	Organic compounds	Organic oxygen compounds	Organooxygen compounds	Carbonyl compounds	Ketones	Cyclic ketones	none	none	none	none	none
7969	Benzenethiol	OtherMutliCpd	Compound	C1=CC=C(C=C1)S	RMVRSNDYEFQCLF-UHFFFAOYSA-N	Organic compounds	Benzenoids	Thiophenols	none	Thiophenols	none	none	none	none	none	none
7970	3-METHYLPYRIDINE	OtherMutliCpd	Compound	CC1=CN=CC=C1	ITQTTZVARXURQS-UHFFFAOYSA-N	Organic compounds	Organoheterocyclic compounds	Pyridines and derivatives	Methylpyridines	Methylpyridines	none	none	none	none	none	none
7975	2-METHYLPYRIDINE	OtherMutliCpd	Compound	CC1=CC=CC=N1	BSKHPKMHTQYZBB-UHFFFAOYSA-N	Organic compounds	Organoheterocyclic compounds	Pyridines and derivatives	Methylpyridines	Methylpyridines	none	none	none	none	none	none
7981	BUTYL ISOVALERATE	OtherMutliCpd	Compound	CCCCOC(=O)CC(C)C	AYWJSCLAAPJZEF-UHFFFAOYSA-N	Organic compounds	Lipids and lipid-like molecules	Fatty Acyls	Fatty acid esters	Fatty acid esters	none	none	none	none	none	none
7983	Butyl butyrate	OtherMutliCpd	Compound	CCCCOC(=O)CCC	XUPYJHCZDLZNFP-UHFFFAOYSA-N	Organic compounds	Lipids and lipid-like molecules	Fatty Acyls	Fatty acid esters	Fatty acid esters	none	none	none	none	none	none
7986	DIBUTYL SEBACATE	OtherMutliCpd	Compound	CCCCOC(=O)CCCCCCCCC(=O)OCCCC	PYGXAGIECVVIOZ-UHFFFAOYSA-N	Organic compounds	Lipids and lipid-like molecules	Fatty Acyls	Fatty acid esters	Fatty acid esters	none	none	none	none	none	none
7991	Valeric acid	OtherMutliCpd	Compound	CCCCC(=O)O	NQPDZGIKBAWPEJ-UHFFFAOYSA-N	Organic compounds	Lipids and lipid-like molecules	Fatty Acyls	Fatty acids and conjugates	Straight chain fatty acids	none	none	none	none	none	none
7997	Propyl acetate	OtherMutliCpd	Compound	CCCOC(=O)C	YKYONYBAUNKHLG-UHFFFAOYSA-N	Organic compounds	Organic acids and derivatives	Carboxylic acids and derivatives	Carboxylic acid derivatives	Carboxylic acid esters	none	none	none	none	none	none
8007	Butylamine	OtherMutliCpd	Compound	CCCCN	HQABUPZFAYXKJW-UHFFFAOYSA-N	Organic compounds	Organic nitrogen compounds	Organonitrogen compounds	Amines	Primary amines	Monoalkylamines	none	none	none	none	none
8025	ETHYL FORMATE	OtherMutliCpd	Compound	CCOC=O	WBJINCZRORDGAQ-UHFFFAOYSA-N	Organic compounds	Organic acids and derivatives	Carboxylic acids and derivatives	Carboxylic acid derivatives	Carboxylic acid esters	none	none	none	none	none	none
8026	ETHYL NITRITE	OtherMutliCpd	Compound	CCON=O	QQZWEECEMNQSTG-UHFFFAOYSA-N	Organic compounds	Organic nitrogen compounds	Organonitrogen compounds	Organic nitroso compounds	Organic O-nitroso compounds	none	none	none	none	none	none
8027	PYRROLE	OtherMutliCpd	Compound	C1=CNC=C1	KAESVJOAVNADME-UHFFFAOYSA-N	Organic compounds	Organoheterocyclic compounds	Heteroaromatic compounds	none	Heteroaromatic compounds	none	none	none	none	none	none
8034	5-METHYL-2-HEXANONE	OtherMutliCpd	Compound	CC(C)CCC(=O)C	FFWSICBKRCICMR-UHFFFAOYSA-N	Organic compounds	Organic oxygen compounds	Organooxygen compounds	Carbonyl compounds	Ketones	none	none	none	none	none	none
8038	ISOBUTYL ACETATE	OtherMutliCpd	Compound	CC(C)COC(=O)C	GJRQTCIYDGXPES-UHFFFAOYSA-N	Organic compounds	Organic acids and derivatives	Carboxylic acids and derivatives	Carboxylic acid derivatives	Carboxylic acid esters	none	none	none	none	none	none
8042	ISOPROPYL MYRISTATE	OtherMutliCpd	Compound	CCCCCCCCCCCCCC(=O)OC(C)C	AXISYYRBXTVTFY-UHFFFAOYSA-N	Organic compounds	Lipids and lipid-like molecules	Fatty Acyls	Fatty acid esters	Fatty acid esters	none	none	none	none	none	none
8048	ETHYL DECANOATE	OtherMutliCpd	Compound	CCCCCCCCCC(=O)OCC	RGXWDWUGBIJHDO-UHFFFAOYSA-N	Organic compounds	Lipids and lipid-like molecules	Fatty Acyls	Fatty acid esters	Fatty acid esters	none	none	none	none	none	none
8049	DIETHYL SEBACATE	OtherMutliCpd	Compound	CCOC(=O)CCCCCCCCC(=O)OCC	ONKUXPIBXRRIDU-UHFFFAOYSA-N	Organic compounds	Lipids and lipid-like molecules	Fatty Acyls	Fatty acid esters	Fatty acid esters	none	none	none	none	none	none
8050	METHYL DECANOATE	OtherMutliCpd	Compound	CCCCCCCCCC(=O)OC	YRHYCMZPEVDGFQ-UHFFFAOYSA-N	Organic compounds	Lipids and lipid-like molecules	Fatty Acyls	Fatty acid esters	Fatty acid methyl esters	none	none	none	none	none	none
8051	2-HEPTANONE	OtherMutliCpd	Compound	CCCCCC(=O)C	CATSNJVOTSVZJV-UHFFFAOYSA-N	Organic compounds	Organic oxygen compounds	Organooxygen compounds	Carbonyl compounds	Ketones	none	none	none	none	none	none
8052	Isopentyl formate	OtherMutliCpd	Compound	CC(C)CCOC=O	XKYICAQFSCFURC-UHFFFAOYSA-N	Organic compounds	Organic acids and derivatives	Carboxylic acids and derivatives	Carboxylic acid derivatives	Carboxylic acid esters	none	none	none	none	none	none
8053	ISOAMYL NITRITE	Drug	Compound	CC(C)CCON=O	OWFXIOWLTKNBAP-UHFFFAOYSA-N	Organic compounds	Organic nitrogen compounds	Organonitrogen compounds	Organic nitroso compounds	Organic O-nitroso compounds	none	none	none	none	none	none
8060	Amylamine	OtherMutliCpd	Compound	CCCCCN	DPBLXKKOBLCELK-UHFFFAOYSA-N	Organic compounds	Organic nitrogen compounds	Organonitrogen compounds	Amines	Primary amines	Monoalkylamines	none	none	none	none	none
8063	PENTANAL	OtherMutliCpd	Compound	CCCCC=O	HGBOYTHUEUWSSQ-UHFFFAOYSA-N	Organic compounds	Organic oxygen compounds	Organooxygen compounds	Carbonyl compounds	Aldehydes	Alpha-hydrogen aldehydes	none	none	none	none	none
8073	PROPYL FORMATE	OtherMutliCpd	Compound	CCCOC=O	KFNNIILCVOLYIR-UHFFFAOYSA-N	Organic compounds	Organic acids and derivatives	Carboxylic acids and derivatives	Carboxylic acid derivatives	Carboxylic acid esters	none	none	none	none	none	none
8076	2-Ethoxyethanol	OtherMutliCpd	Compound	CCOCCO	ZNQVEEAIQZEUHB-UHFFFAOYSA-N	Organic compounds	Organic oxygen compounds	Organooxygen compounds	Ethers	Dialkyl ethers	none	none	none	none	none	none
8083	MORPHOLINE	OtherMutliCpd	Compound	C1COCCN1	YNAVUWVOSKDBBP-UHFFFAOYSA-N	Organic compounds	Organoheterocyclic compounds	Oxazinanes	Morpholines	Morpholines	none	none	none	none	none	none
8090	BUTYL PALMITATE	OtherMutliCpd	Compound	CCCCCCCCCCCCCCCC(=O)OCCCC	GLYJVQDYLFAUFC-UHFFFAOYSA-N	Organic compounds	Lipids and lipid-like molecules	Fatty Acyls	Fatty acid esters	Fatty acid esters	none	none	none	none	none	none
8091	Methyl octanoate	OtherMutliCpd	Compound	CCCCCCCC(=O)OC	JGHZJRVDZXSNKQ-UHFFFAOYSA-N	Organic compounds	Lipids and lipid-like molecules	Fatty Acyls	Fatty acid esters	Fatty acid methyl esters	none	none	none	none	none	none
8092	Methyl 2-octynoate	OtherMutliCpd	Compound	CCCCCC#CC(=O)OC	FRLZQXRXIKQFNS-UHFFFAOYSA-N	Organic compounds	Lipids and lipid-like molecules	Fatty Acyls	Fatty acid esters	Fatty acid esters	none	none	none	none	none	none
8093	Octan-2-one	OtherMutliCpd	Compound	CCCCCCC(=O)C	ZPVFWPFBNIEHGJ-UHFFFAOYSA-N	Organic compounds	Organic oxygen compounds	Organooxygen compounds	Carbonyl compounds	Ketones	none	none	none	none	none	none
8094	HEPTANOIC ACID	OtherMutliCpd	Compound	CCCCCCC(=O)O	MNWFXJYAOYHMED-UHFFFAOYSA-N	Organic compounds	Lipids and lipid-like molecules	Fatty Acyls	Fatty acids and conjugates	Medium-chain fatty acids	none	none	none	none	none	none
8096	3 3'-Thiodipropionic acid	OtherMutliCpd	Compound	C(CSCCC(=O)O)C(=O)O	ODJQKYXPKWQWNK-UHFFFAOYSA-N	Organic compounds	Organic acids and derivatives	Carboxylic acids and derivatives	Dicarboxylic acids and derivatives	Dicarboxylic acids and derivatives	none	none	none	none	none	none
8102	Hexylamine	OtherMutliCpd	Compound	CCCCCCN	BMVXCPBXGZKUPN-UHFFFAOYSA-N	Organic compounds	Organic nitrogen compounds	Organonitrogen compounds	Amines	Primary amines	Monoalkylamines	none	none	none	none	none
8103	1-Hexanol	OtherMutliCpd	Compound	CCCCCCO	ZSIAUFGUXNUGDI-UHFFFAOYSA-N	Organic compounds	Lipids and lipid-like molecules	Fatty Acyls	Fatty alcohols	Fatty alcohols	none	none	none	none	none	none
8113	DIETHANOLAMINE	OtherMutliCpd	Compound	C(CO)NCCO	ZBCBWPMODOFKDW-UHFFFAOYSA-N	Organic compounds	Organic nitrogen compounds	Organonitrogen compounds	Amines	Alkanolamines	1--2-aminoalcohols	none	none	none	none	none
8122	ETHYL STEARATE	OtherMutliCpd	Compound	CCCCCCCCCCCCCCCCCC(=O)OCC	MVLVMROFTAUDAG-UHFFFAOYSA-N	Organic compounds	Lipids and lipid-like molecules	Fatty Acyls	Fatty acid esters	Fatty acid esters	none	none	none	none	none	none
8129	1-HEPTANOL	OtherMutliCpd	Compound	CCCCCCCO	BBMCTIGTTCKYKF-UHFFFAOYSA-N	Organic compounds	Lipids and lipid-like molecules	Fatty Acyls	Fatty alcohols	Fatty alcohols	none	none	none	none	none	none
8130	Heptanal	OtherMutliCpd	Compound	CCCCCCC=O	FXHGMKSSBGDXIY-UHFFFAOYSA-N	Organic compounds	Organic oxygen compounds	Organooxygen compounds	Carbonyl compounds	Aldehydes	Medium-chain aldehydes	none	none	none	none	none
8133	2-Butoxyethanol	OtherMutliCpd	Compound	CCCCOCCO	POAOYUHQDCAZBD-UHFFFAOYSA-N	Organic compounds	Organic oxygen compounds	Organooxygen compounds	Ethers	Dialkyl ethers	none	none	none	none	none	none
8137	Methyl 2-nonynoate	OtherMutliCpd	Compound	CCCCCCC#CC(=O)OC	NTLJTUMJJWVCTL-UHFFFAOYSA-N	Organic compounds	Lipids and lipid-like molecules	Fatty Acyls	Fatty acid esters	Fatty acid esters	none	none	none	none	none	none
8139	Methyl laurate	OtherMutliCpd	Compound	CCCCCCCCCCCC(=O)OC	UQDUPQYQJKYHQI-UHFFFAOYSA-N	Organic compounds	Lipids and lipid-like molecules	Fatty Acyls	Fatty acid esters	Fatty acid methyl esters	none	none	none	none	none	none
8158	NONANOIC ACID	OtherMutliCpd	Compound	CCCCCCCCC(=O)O	FBUKVWPVBMHYJY-UHFFFAOYSA-N	Organic compounds	Lipids and lipid-like molecules	Fatty Acyls	Fatty acids and conjugates	Medium-chain fatty acids	none	none	none	none	none	none
8163	2-Undecanone	OtherMutliCpd	Compound	CCCCCCCCCC(=O)C	KYWIYKKSMDLRDC-UHFFFAOYSA-N	Organic compounds	Organic oxygen compounds	Organooxygen compounds	Carbonyl compounds	Ketones	none	none	none	none	none	none
8174	1-DECANOL	OtherMutliCpd	Compound	CCCCCCCCCCO	MWKFXSUHUHTGQN-UHFFFAOYSA-N	Organic compounds	Lipids and lipid-like molecules	Fatty Acyls	Fatty alcohols	Fatty alcohols	none	none	none	none	none	none
8175	Decanal	OtherMutliCpd	Compound	CCCCCCCCCC=O	KSMVZQYAVGTKIV-UHFFFAOYSA-N	Organic compounds	Organic oxygen compounds	Organooxygen compounds	Carbonyl compounds	Aldehydes	Medium-chain aldehydes	none	none	none	none	none
8180	UNDECANOIC ACID	OtherMutliCpd	Compound	CCCCCCCCCCC(=O)O	ZDPHROOEEOARMN-UHFFFAOYSA-N	Organic compounds	Lipids and lipid-like molecules	Fatty Acyls	Fatty acids and conjugates	Medium-chain fatty acids	none	none	none	none	none	none
8181	METHYL PALMITATE	OtherMutliCpd	Compound	CCCCCCCCCCCCCCCC(=O)OC	FLIACVVOZYBSBS-UHFFFAOYSA-N	Organic compounds	Lipids and lipid-like molecules	Fatty Acyls	Fatty acid esters	Fatty acid methyl esters	none	none	none	none	none	none
8184	1-UNDECANOL	OtherMutliCpd	Compound	CCCCCCCCCCCO	KJIOQYGWTQBHNH-UHFFFAOYSA-N	Organic compounds	Lipids and lipid-like molecules	Fatty Acyls	Fatty alcohols	Fatty alcohols	none	none	none	none	none	none
8186	UNDECANAL	OtherMutliCpd	Compound	CCCCCCCCCCC=O	KMPQYAYAQWNLME-UHFFFAOYSA-N	Organic compounds	Organic oxygen compounds	Organooxygen compounds	Carbonyl compounds	Aldehydes	Medium-chain aldehydes	none	none	none	none	none
8187	10-Undecenal	OtherMutliCpd	Compound	C=CCCCCCCCCC=O	OFHHDSQXFXLTKC-UHFFFAOYSA-N	Organic compounds	Organic oxygen compounds	Organooxygen compounds	Carbonyl compounds	Aldehydes	Medium-chain aldehydes	none	none	none	none	none
8193	1-DODECANOL	OtherMutliCpd	Compound	CCCCCCCCCCCCO	LQZZUXJYWNFBMV-UHFFFAOYSA-N	Organic compounds	Lipids and lipid-like molecules	Fatty Acyls	Fatty alcohols	Fatty alcohols	none	none	none	none	none	none
8194	DODECANAL	OtherMutliCpd	Compound	CCCCCCCCCCCC=O	HFJRKMMYBMWEAD-UHFFFAOYSA-N	Organic compounds	Organic oxygen compounds	Organooxygen compounds	Carbonyl compounds	Aldehydes	Medium-chain aldehydes	none	none	none	none	none
8201	METHYL STEARATE	OtherMutliCpd	Compound	CCCCCCCCCCCCCCCCCC(=O)OC	HPEUJPJOZXNMSJ-UHFFFAOYSA-N	Organic compounds	Lipids and lipid-like molecules	Fatty Acyls	Fatty acid esters	Fatty acid methyl esters	none	none	none	none	none	none
8207	1-TRIDECANOL	OtherMutliCpd	Compound	CCCCCCCCCCCCCO	XFRVVPUIAFSTFO-UHFFFAOYSA-N	Organic compounds	Lipids and lipid-like molecules	Fatty Acyls	Fatty alcohols	Long-chain fatty alcohols	none	none	none	none	none	none
8209	1-TETRADECANOL	OtherMutliCpd	Compound	CCCCCCCCCCCCCCO	HLZKNKRTKFSKGZ-UHFFFAOYSA-N	Organic compounds	Lipids and lipid-like molecules	Fatty Acyls	Fatty alcohols	Long-chain fatty alcohols	none	none	none	none	none	none
8215	Docosanoic acid	OtherMutliCpd	Compound	CCCCCCCCCCCCCCCCCCCCCC(=O)O	UKMSUNONTOPOIO-UHFFFAOYSA-N	Organic compounds	Lipids and lipid-like molecules	Fatty Acyls	Fatty acids and conjugates	Very long-chain fatty acids	none	none	none	none	none	none
8221	Octadecan-1-ol	OtherMutliCpd	Compound	CCCCCCCCCCCCCCCCCCO	GLDOVTGHNKAZLK-UHFFFAOYSA-N	Organic compounds	Lipids and lipid-like molecules	Fatty Acyls	Fatty alcohols	Long-chain fatty alcohols	none	none	none	none	none	none
8226	methylergonovine	Drug	Compound	CC[C@@H](CO)NC(=O)[C@H]1CN([C@@H]2CC3=CNC4=CC=CC(=C34)C2=C1)C	UNBRKDKAWYKMIV-QWQRMKEZSA-N	Organic compounds	Alkaloids and derivatives	Ergoline and derivatives	Lysergic acids and derivatives	Lysergamides	none	none	none	none	none	none
8230	Argipressina [DCIT]	Drug	Compound	C1CC(N(C1)C(=O)C2CSSCC(C(=O)NC(C(=O)NC(C(=O)NC(C(=O)NC(C(=O)N2)CC(=O)N)CCC(=O)N)CC3=CC=CC=C3)CC4=CC=C(C=C4)O)N)C(=O)NC(CCCN=C(N)N)C(=O)NCC(=O)N	KBZOIRJILGZLEJ-UHFFFAOYSA-N	Organic compounds	Organic acids and derivatives	Carboxylic acids and derivatives	Amino acids-- peptides-- and analogues	Peptides	Oligopeptides	none	none	none	none	none
8271	Mephobarbital	Drug	Compound	CCC1(C(=O)NC(=O)N(C1=O)C)C2=CC=CC=C2	ALARQZQTBTVLJV-UHFFFAOYSA-N	Organic compounds	Organoheterocyclic compounds	Diazines	Pyrimidines and pyrimidine derivatives	Pyrimidones	Barbituric acid derivatives	none	none	none	none	none
8298	3 3 5-TRIMETHYLCYCLOHEXANOL	OtherMutliCpd	Compound	CC1CC(CC(C1)(C)C)O	BRRVXFOKWJKTGG-UHFFFAOYSA-N	Organic compounds	Organic oxygen compounds	Organooxygen compounds	Alcohols and polyols	Secondary alcohols	Cyclohexanols	none	none	none	none	none
8299	Hydroxyacetone	OtherMutliCpd	Compound	CC(=O)CO	XLSMFKSTNGKWQX-UHFFFAOYSA-N	Organic compounds	Organic oxygen compounds	Organooxygen compounds	Carbonyl compounds	Ketones	Alpha-hydroxy ketones	none	none	none	none	none
8313	Dicloralurea	OtherMutliCpd	Compound	C(C(Cl)(Cl)Cl)(NC(=O)NC(C(Cl)(Cl)Cl)O)O	PPJXIHLNYDVTDI-UHFFFAOYSA-N	Organic compounds	Organic acids and derivatives	Organic carbonic acids and derivatives	Ureas	Ureas	none	none	none	none	none	none
8314	2-Methylbutanoic acid	OtherMutliCpd	Compound	CCC(C)C(=O)O	WLAMNBDJUVNPJU-UHFFFAOYSA-N	Organic compounds	Lipids and lipid-like molecules	Fatty Acyls	Fatty acids and conjugates	Branched fatty acids	Methyl-branched fatty acids	none	none	none	none	none
8357	3 4 5-TRIMETHOXYBENZOIC ACID	OtherMutliCpd	Compound	COC1=CC(=CC(=C1OC)OC)C(=O)O	SJSOFNCYXJUNBT-UHFFFAOYSA-N	Organic compounds	Benzenoids	Benzene and substituted derivatives	Benzoic acids and derivatives	Hydroxybenzoic acid derivatives	Gallic acid and derivatives	none	none	none	none	none
8361	Phenyl salicylate	OtherMutliCpd	Compound	C1=CC=C(C=C1)OC(=O)C2=CC=CC=C2O	ZQBAKBUEJOMQEX-UHFFFAOYSA-N	Organic compounds	Phenylpropanoids and polyketides	Depsides and depsidones	none	Depsides and depsidones	none	none	none	none	none	none
8363	BENZYL SALICYLATE	OtherMutliCpd	Compound	C1=CC=C(C=C1)COC(=O)C2=CC=CC=C2O	ZCTQGTTXIYCGGC-UHFFFAOYSA-N	Organic compounds	Benzenoids	Benzene and substituted derivatives	Benzoic acids and derivatives	Benzoic acid esters	o-Hydroxybenzoic acid esters	none	none	none	none	none
8365	Ethyl salicylate	OtherMutliCpd	Compound	CCOC(=O)C1=CC=CC=C1O	GYCKQBWUSACYIF-UHFFFAOYSA-N	Organic compounds	Benzenoids	Benzene and substituted derivatives	Benzoic acids and derivatives	Benzoic acid esters	o-Hydroxybenzoic acid esters	none	none	none	none	none
8369	MALTOL	OtherMutliCpd	Compound	CC1=C(C(=O)C=CO1)O	XPCTZQVDEJYUGT-UHFFFAOYSA-N	Organic compounds	Organoheterocyclic compounds	Pyrans	Pyranones and derivatives	Pyranones and derivatives	none	none	none	none	none	none
8375	2'-Hydroxyacetophenone	OtherMutliCpd	Compound	CC(=O)C1=CC=CC=C1O	JECYUBVRTQDVAT-UHFFFAOYSA-N	Organic compounds	Organic oxygen compounds	Organooxygen compounds	Carbonyl compounds	Ketones	Aryl ketones	Phenylketones	Alkyl-phenylketones	none	none	none
8400	BENZOIN	OtherMutliCpd	Compound	C1=CC=C(C=C1)C(C(=O)C2=CC=CC=C2)O	ISAOCJYIOMOJEB-UHFFFAOYSA-N	Organic compounds	Phenylpropanoids and polyketides	Stilbenes	Benzoins	Benzoins	none	none	none	none	none	none
8405	ISOQUINOLINE	OtherMutliCpd	Compound	C1=CC=C2C=NC=CC2=C1	AWJUIBRHMBBTKR-UHFFFAOYSA-N	Organic compounds	Organoheterocyclic compounds	Isoquinolines and derivatives	none	Isoquinolines and derivatives	none	none	none	none	none	none
8417	Scoparone	OtherMutliCpd	Compound	COC1=C(C=C2C(=C1)C=CC(=O)O2)OC	GUAFOGOEJLSQBT-UHFFFAOYSA-N	Organic compounds	Phenylpropanoids and polyketides	Coumarins and derivatives	none	Coumarins and derivatives	none	none	none	none	none	none
8418	ANTHRACENE	OtherMutliCpd	Compound	C1=CC=C2C=C3C=CC=CC3=CC2=C1	MWPLVEDNUUSJAV-UHFFFAOYSA-N	Organic compounds	Benzenoids	Anthracenes	none	Anthracenes	none	none	none	none	none	none
8419	3 4-Dimethoxybenzaldehyde	OtherMutliCpd	Compound	COC1=C(C=C(C=C1)C=O)OC	WJUFSDZVCOTFON-UHFFFAOYSA-N	Organic compounds	Benzenoids	Benzene and substituted derivatives	Methoxybenzenes	Dimethoxybenzenes	none	none	none	none	none	none
8422	2-Naphthoxyacetic acid	OtherMutliCpd	Compound	C1=CC=C2C=C(C=CC2=C1)OCC(=O)O	RZCJYMOBWVJQGV-UHFFFAOYSA-N	Organic compounds	Benzenoids	Benzene and substituted derivatives	Phenoxyacetic acid derivatives	Phenoxyacetic acid derivatives	none	none	none	none	none	none
8430	N N-Bis(2-hydroxyethyl)dodecanamide	OtherMutliCpd	Compound	CCCCCCCCCCCC(=O)N(CCO)CCO	AOMUHOFOVNGZAN-UHFFFAOYSA-N	Organic compounds	Lipids and lipid-like molecules	Fatty Acyls	Fatty amides	N-acyl amines	none	none	none	none	none	none
8432	1-Phenylethyl propionate	OtherMutliCpd	Compound	CCC(=O)OC(C)C1=CC=CC=C1	WCIQNYOXLZQQMU-UHFFFAOYSA-N	Organic compounds	Benzenoids	Benzene and substituted derivatives	Benzyloxycarbonyls	Benzyloxycarbonyls	none	none	none	none	none	none
8434	Ethylparaben	OtherMutliCpd	Compound	CCOC(=O)C1=CC=C(C=C1)O	NUVBSKCKDOMJSU-UHFFFAOYSA-N	Organic compounds	Benzenoids	Benzene and substituted derivatives	Benzoic acids and derivatives	Benzoic acid esters	p-Hydroxybenzoic acid esters	p-Hydroxybenzoic acid alkyl esters	none	none	none	none
8438	PIPERONAL	OtherMutliCpd	Compound	C1OC2=C(O1)C=C(C=C2)C=O	SATCULPHIDQDRE-UHFFFAOYSA-N	Organic compounds	Organoheterocyclic compounds	Benzodioxoles	none	Benzodioxoles	none	none	none	none	none	none
8449	2 4-DICHLOROPHENOL	OtherMutliCpd	Compound	C1=CC(=C(C=C1Cl)Cl)O	HFZWRUODUSTPEG-UHFFFAOYSA-N	Organic compounds	Benzenoids	Benzene and substituted derivatives	Halobenzenes	Chlorobenzenes	Dichlorobenzenes	none	none	none	none	none
8452	CYCLOPENTANONE	OtherMutliCpd	Compound	C1CCC(=O)C1	BGTOWKSIORTVQH-UHFFFAOYSA-N	Organic compounds	Organic oxygen compounds	Organooxygen compounds	Carbonyl compounds	Ketones	Cyclic ketones	none	none	none	none	none
8467	3-Ethoxy-4-hydroxybenzaldehyde	OtherMutliCpd	Compound	CCOC1=C(C=CC(=C1)C=O)O	CBOQJANXLMLOSS-UHFFFAOYSA-N	Organic compounds	Organic oxygen compounds	Organooxygen compounds	Carbonyl compounds	Aldehydes	Aryl-aldehydes	Benzaldehydes	Hydroxybenzaldehydes	none	none	none
8468	Vanillic acid	OtherMutliCpd	Compound	COC1=C(C=CC(=C1)C(=O)O)O	WKOLLVMJNQIZCI-UHFFFAOYSA-N	Organic compounds	Benzenoids	Benzene and substituted derivatives	Benzoic acids and derivatives	Methoxybenzoic acids and derivatives	M-methoxybenzoic acids and derivatives	none	none	none	none	none
8469	Ethyl 3-phenylglycidate	OtherMutliCpd	Compound	CCOC(=O)C1C(O1)C2=CC=CC=C2	GOMAKLPNAAZVCJ-UHFFFAOYSA-N	Organic compounds	Organoheterocyclic compounds	Epoxides	Oxirane carboxylic acids and derivatives	Oxirane carboxylic acids	none	none	none	none	none	none
8488	N N-Dimethyl-m-toluidine	OtherMutliCpd	Compound	CC1=CC(=CC=C1)N(C)C	CWOMTHDOJCARBY-UHFFFAOYSA-N	Organic compounds	Benzenoids	Benzene and substituted derivatives	Toluenes	Aminotoluenes	none	none	none	none	none	none
8499	METHYL 4-METHOXYBENZOATE	OtherMutliCpd	Compound	COC1=CC=C(C=C1)C(=O)OC	DDIZAANNODHTRB-UHFFFAOYSA-N	Organic compounds	Benzenoids	Benzene and substituted derivatives	Benzoic acids and derivatives	Methoxybenzoic acids and derivatives	P-methoxybenzoic acids and derivatives	none	none	none	none	none
8500	4'-Methylacetophenone	OtherMutliCpd	Compound	CC1=CC=C(C=C1)C(=O)C	GNKZMNRKLCTJAY-UHFFFAOYSA-N	Organic compounds	Organic oxygen compounds	Organooxygen compounds	Carbonyl compounds	Ketones	Aryl ketones	Phenylketones	Alkyl-phenylketones	none	none	none
8530	1 4-NAPHTHOQUINONE	OtherMutliCpd	Compound	C1=CC=C2C(=O)C=CC(=O)C2=C1	FRASJONUBLZVQX-UHFFFAOYSA-N	Organic compounds	Benzenoids	Naphthalenes	Naphthoquinones	Naphthoquinones	none	none	none	none	none	none
8549	Quinine	Drug	Compound	COC1=CC2=C(C=CN=C2C=C1)[C@H]([C@@H]3CC4CCN3C[C@@H]4C=C)O	LOUPRKONTZGTKE-VOMFEXJBSA-N	Organic compounds	Alkaloids and derivatives	Cinchona alkaloids	none	Cinchona alkaloids	none	none	none	none	none	none
8555	Kappadione	OtherMutliCpd	Compound	CC1=C(C2=CC=CC=C2C(=C1)OP(=O)([O-])[O-])OP(=O)([O-])[O-].[Na+].[Na+].[Na+].[Na+]	GZBACHSOZNEZOG-UHFFFAOYSA-J	Organic compounds	Benzenoids	Naphthalenes	none	Naphthalenes	none	none	none	none	none	none
8556	UNII-GRL65FEU3T	OtherMutliCpd	Compound	CC1=C(C2=CC=CC=C2C(=C1)OP(=O)(O)O)OP(=O)(O)O	JTNHOVZOOVVGHI-UHFFFAOYSA-N	Organic compounds	Benzenoids	Naphthalenes	none	Naphthalenes	none	none	none	none	none	none
8564	NARCEINE	OtherMutliCpd	Compound	CN(C)CCC1=CC2=C(C(=C1CC(=O)C3=C(C(=C(C=C3)OC)OC)C(=O)O)OC)OCO2	DEXMFYZAHXMZNM-UHFFFAOYSA-N	Organic compounds	Phenylpropanoids and polyketides	Stilbenes	none	Stilbenes	none	none	none	none	none	none
8575	MONOBUTYL PHTHALATE	OtherMutliCpd	Compound	CCCCOC(=O)C1=CC=CC=C1C(=O)O	YZBOVSFWWNVKRJ-UHFFFAOYSA-N	Organic compounds	Benzenoids	Benzene and substituted derivatives	Benzoic acids and derivatives	Benzoic acid esters	none	none	none	none	none	none
8582	Inosinic acid	OtherMutliCpd	Compound	C1=NC(=O)C2=C(N1)N(C=N2)[C@H]3[C@@H]([C@@H]([C@H](O3)COP(=O)(O)O)O)O	GRSZFWQUAKGDAV-KQYNXXCUSA-N	Organic compounds	Nucleosides-- nucleotides-- and analogues	Purine nucleotides	Purine ribonucleotides	Purine ribonucleoside monophosphates	none	none	none	none	none	none
8583	inosine triphosphate	OtherMutliCpd	Compound	C1=NC(=O)C2=C(N1)N(C=N2)[C@H]3[C@@H]([C@@H]([C@H](O3)COP(=O)(O)OP(=O)(O)OP(=O)(O)O)O)O	HAEJPQIATWHALX-KQYNXXCUSA-N	Organic compounds	Nucleosides-- nucleotides-- and analogues	Purine nucleotides	Purine ribonucleotides	Purine ribonucleoside triphosphates	none	none	none	none	none	none
8607	Folpet	OtherMutliCpd	Compound	C1=CC=C2C(=C1)C(=O)N(C2=O)SC(Cl)(Cl)Cl	HKIOYBQGHSTUDB-UHFFFAOYSA-N	Organic compounds	Organoheterocyclic compounds	Isoindoles and derivatives	Isoindolines	Isoindolones	Phthalimides	none	none	none	none	none
8612	CHLOROPROCAINE	Drug	Compound	CCN(CC)CCOC(=O)C1=C(C=C(C=C1)N)Cl	VDANGULDQQJODZ-UHFFFAOYSA-N	Organic compounds	Benzenoids	Benzene and substituted derivatives	Benzoic acids and derivatives	Benzoic acid esters	none	none	none	none	none	none
8615	PHENETHYL ANTHRANILATE	OtherMutliCpd	Compound	C1=CC=C(C=C1)CCOC(=O)C2=CC=CC=C2N	PXWNBAGCFUDYBE-UHFFFAOYSA-N	Organic compounds	Benzenoids	Benzene and substituted derivatives	Benzoic acids and derivatives	Benzoic acid esters	none	none	none	none	none	none
8616	Peucedanin	OtherMutliCpd	Compound	CC(C)C1=C(C2=C(O1)C=C3C(=C2)C=CC(=O)O3)OC	YQBNJPACAUPNLV-UHFFFAOYSA-N	Organic compounds	Phenylpropanoids and polyketides	Coumarins and derivatives	Furanocoumarins	Linear furanocoumarins	Psoralens	none	none	none	none	none
8617	Indole-3-butyric acid	OtherMutliCpd	Compound	C1=CC=C2C(=C1)C(=CN2)CCCC(=O)O	JTEDVYBZBROSJT-UHFFFAOYSA-N	Organic compounds	Organoheterocyclic compounds	Indoles and derivatives	Indoles	3-alkylindoles	none	none	none	none	none	none
8635	METHYL ANTHRANILATE	OtherMutliCpd	Compound	COC(=O)C1=CC=CC=C1N	VAMXMNNIEUEQDV-UHFFFAOYSA-N	Organic compounds	Benzenoids	Benzene and substituted derivatives	Benzoic acids and derivatives	Benzoic acid esters	none	none	none	none	none	none
8655	SYRINGALDEHYDE	OtherMutliCpd	Compound	COC1=CC(=CC(=C1O)OC)C=O	KCDXJAYRVLXPFO-UHFFFAOYSA-N	Organic compounds	Benzenoids	Phenols	Methoxyphenols	Methoxyphenols	none	none	none	none	none	none
8658	2-METHOXYBENZALDEHYDE	OtherMutliCpd	Compound	COC1=CC=CC=C1C=O	PKZJLOCLABXVMC-UHFFFAOYSA-N	Organic compounds	Benzenoids	Benzene and substituted derivatives	Benzoyl derivatives	Benzoyl derivatives	none	none	none	none	none	none
8663	2-NAPHTHOL	OtherMutliCpd	Compound	C1=CC=C2C=C(C=CC2=C1)O	JWAZRIHNYRIHIV-UHFFFAOYSA-N	Organic compounds	Benzenoids	Naphthalenes	Naphthols and derivatives	Naphthols and derivatives	none	none	none	none	none	none
8679	N-Phenyl-2-naphthylamine	OtherMutliCpd	Compound	C1=CC=C(C=C1)NC2=CC3=CC=CC=C3C=C2	KEQFTVQCIQJIQW-UHFFFAOYSA-N	Organic compounds	Benzenoids	Naphthalenes	none	Naphthalenes	none	none	none	none	none	none
8697	2-ETHYLHEXANOIC ACID	OtherMutliCpd	Compound	CCCCC(CC)C(=O)O	OBETXYAYXDNJHR-UHFFFAOYSA-N	Organic compounds	Lipids and lipid-like molecules	Fatty Acyls	Fatty acids and conjugates	Medium-chain fatty acids	none	none	none	none	none	none
8698	BUTYL BENZOATE	OtherMutliCpd	Compound	CCCCOC(=O)C1=CC=CC=C1	XSIFPSYPOVKYCO-UHFFFAOYSA-N	Organic compounds	Benzenoids	Benzene and substituted derivatives	Benzoic acids and derivatives	Benzoic acid esters	none	none	none	none	none	none
8712	2-Methylbenzenethiol	OtherMutliCpd	Compound	CC1=CC=CC=C1S	LXUNZSDDXMPKLP-UHFFFAOYSA-N	Organic compounds	Benzenoids	Thiophenols	none	Thiophenols	none	none	none	none	none	none
8723	2-METHYL-1-BUTANOL	OtherMutliCpd	Compound	CCC(C)CO	QPRQEDXDYOZYLA-UHFFFAOYSA-N	Organic compounds	Organic oxygen compounds	Organooxygen compounds	Alcohols and polyols	Primary alcohols	none	none	none	none	none	none
8737	2-Aminopentanedioic acid hydrochloride	OtherMutliCpd	Compound	C(CC(=O)O)C(C(=O)O)N.Cl	RPAJSBKBKSSMLJ-UHFFFAOYSA-N	Organic compounds	Organic acids and derivatives	Carboxylic acids and derivatives	Amino acids-- peptides-- and analogues	Amino acids and derivatives	Alpha amino acids and derivatives	Glutamic acid and derivatives	none	none	none	none
8738	BUTYL LACTATE	OtherMutliCpd	Compound	CCCCOC(=O)C(C)O	MRABAEUHTLLEML-UHFFFAOYSA-N	Organic compounds	Organic acids and derivatives	Carboxylic acids and derivatives	Carboxylic acid derivatives	Carboxylic acid esters	none	none	none	none	none	none
8742	shikimic acid	OtherMutliCpd	Compound	C1[C@H]([C@@H]([C@@H](C=C1C(=O)O)O)O)O	JXOHGGNKMLTUBP-HSUXUTPPSA-N	Organic compounds	Organic oxygen compounds	Organooxygen compounds	Alcohols and polyols	Cyclic alcohols and derivatives	Cyclitols and derivatives	Shikimic acids and derivatves	none	none	none	none
8761	Bicine	OtherMutliCpd	Compound	C(CO)N(CCO)CC(=O)O	FSVCELGFZIQNCK-UHFFFAOYSA-N	Organic compounds	Organic acids and derivatives	Carboxylic acids and derivatives	Amino acids-- peptides-- and analogues	Amino acids and derivatives	Alpha amino acids and derivatives	Alpha amino acids	none	none	none	none
8763	TRIPROPIONIN	OtherMutliCpd	Compound	CCC(=O)OCC(COC(=O)CC)OC(=O)CC	YZWRNSARCRTXDS-UHFFFAOYSA-N	Organic compounds	Lipids and lipid-like molecules	Glycerolipids	Triradylcglycerols	Triacylglycerols	none	none	none	none	none	none
8767	Citronellyl phenylacetate	OtherMutliCpd	Compound	CC(CCC=C(C)C)CCOC(=O)CC1=CC=CC=C1	CVJBFMVLVJZZMM-UHFFFAOYSA-N	Organic compounds	Lipids and lipid-like molecules	Fatty Acyls	Fatty alcohol esters	Fatty alcohol esters	none	none	none	none	none	none
8784	2-Propenoic acid 3-phenyl-	Drug	Compound	C1=CC=C(C=C1)C=CC(=O)O	WBYWAXJHAXSJNI-UHFFFAOYSA-N	Organic compounds	Phenylpropanoids and polyketides	Cinnamic acids and derivatives	Cinnamic acids	Cinnamic acids	none	none	none	none	none	none
8785	BENZYL ACETATE	OtherMutliCpd	Compound	CC(=O)OCC1=CC=CC=C1	QUKGYYKBILRGFE-UHFFFAOYSA-N	Organic compounds	Benzenoids	Benzene and substituted derivatives	Benzyloxycarbonyls	Benzyloxycarbonyls	none	none	none	none	none	none
8792	Phenylethyl isovalerate	OtherMutliCpd	Compound	CC(C)CC(=O)OCCC1=CC=CC=C1	JIMGVOCOYZFDKB-UHFFFAOYSA-N	Organic compounds	Lipids and lipid-like molecules	Fatty Acyls	Fatty acid esters	Fatty acid esters	none	none	none	none	none	none
8794	Phenylacetonitrile	OtherMutliCpd	Compound	C1=CC=C(C=C1)CC#N	SUSQOBVLVYHIEX-UHFFFAOYSA-N	Organic compounds	Benzenoids	Benzene and substituted derivatives	Benzyl cyanides	Benzyl cyanides	none	none	none	none	none	none
8797	p-Tolyl acetate	OtherMutliCpd	Compound	CC1=CC=C(C=C1)OC(=O)C	CDJJKTLOZJAGIZ-UHFFFAOYSA-N	Organic compounds	Benzenoids	Phenol esters	none	Phenol esters	none	none	none	none	none	none
8814	4-tert-Octylphenol	OtherMutliCpd	Compound	CC(C)(C)CC(C)(C)C1=CC=C(C=C1)O	ISAVYTVYFVQUDY-UHFFFAOYSA-N	Organic compounds	Benzenoids	Benzene and substituted derivatives	Phenylpropanes	Phenylpropanes	none	none	none	none	none	none
8815	Estragole	OtherMutliCpd	Compound	COC1=CC=C(C=C1)CC=C	ZFMSMUAANRJZFM-UHFFFAOYSA-N	Organic compounds	Benzenoids	Phenol ethers	Anisoles	Anisoles	none	none	none	none	none	none
8831	DIISOBUTYL ADIPATE	OtherMutliCpd	Compound	CC(C)COC(=O)CCCCC(=O)OCC(C)C	RDOFJDLLWVCMRU-UHFFFAOYSA-N	Organic compounds	Lipids and lipid-like molecules	Fatty Acyls	Fatty acid esters	Fatty acid esters	none	none	none	none	none	none
8842	Citronellol	OtherMutliCpd	Compound	CC(CCC=C(C)C)CCO	QMVPMAAFGQKVCJ-UHFFFAOYSA-N	Organic compounds	Lipids and lipid-like molecules	Prenol lipids	Monoterpenoids	Acyclic monoterpenoids	none	none	none	none	none	none
8856	3-IODOPROPIONIC ACID	OtherMutliCpd	Compound	C(CI)C(=O)O	KMRNTNDWADEIIX-UHFFFAOYSA-N	Organic compounds	Organic acids and derivatives	Carboxylic acids and derivatives	Carboxylic acids	Carboxylic acids	none	none	none	none	none	none
8857	ETHYL ACETATE	OtherMutliCpd	Compound	CCOC(=O)C	XEKOWRVHYACXOJ-UHFFFAOYSA-N	Organic compounds	Organic acids and derivatives	Carboxylic acids and derivatives	Carboxylic acid derivatives	Carboxylic acid esters	none	none	none	none	none	none
8868	ethyl acetoacetate	OtherMutliCpd	Compound	CCOC(=O)CC(=O)C	XYIBRDXRRQCHLP-UHFFFAOYSA-N	Organic compounds	Organic acids and derivatives	Keto acids and derivatives	Beta-keto acids and derivatives	Beta-keto acids and derivatives	none	none	none	none	none	none
8892	HEXANOIC ACID	OtherMutliCpd	Compound	CCCCCC(=O)O	FUZZWVXGSFPDMH-UHFFFAOYSA-N	Organic compounds	Lipids and lipid-like molecules	Fatty Acyls	Fatty acids and conjugates	Medium-chain fatty acids	none	none	none	none	none	none
8897	IMINODIACETIC ACID	OtherMutliCpd	Compound	C(C(=O)O)NCC(=O)O	NBZBKCUXIYYUSX-UHFFFAOYSA-N	Organic compounds	Organic acids and derivatives	Carboxylic acids and derivatives	Amino acids-- peptides-- and analogues	Amino acids and derivatives	Alpha amino acids and derivatives	Alpha amino acids	none	none	none	none
8902	DIPROPYLAMINE	OtherMutliCpd	Compound	CCCNCCC	WEHWNAOGRSTTBQ-UHFFFAOYSA-N	Organic compounds	Organic nitrogen compounds	Organonitrogen compounds	Amines	Secondary amines	Dialkylamines	none	none	none	none	none
8907	ISOPROPYL PALMITATE	OtherMutliCpd	Compound	CCCCCCCCCCCCCCCC(=O)OC(C)C	XUGNVMKQXJXZCD-UHFFFAOYSA-N	Organic compounds	Lipids and lipid-like molecules	Fatty Acyls	Fatty acid esters	Fatty acid esters	none	none	none	none	none	none
8908	Hexyl acetate	OtherMutliCpd	Compound	CCCCCCOC(=O)C	AOGQPLXWSUTHQB-UHFFFAOYSA-N	Organic compounds	Organic acids and derivatives	Carboxylic acids and derivatives	Carboxylic acid derivatives	Carboxylic acid esters	none	none	none	none	none	none
8914	1-Nonanol	OtherMutliCpd	Compound	CCCCCCCCCO	ZWRUINPWMLAQRD-UHFFFAOYSA-N	Organic compounds	Lipids and lipid-like molecules	Fatty Acyls	Fatty alcohols	Fatty alcohols	none	none	none	none	none	none
8950	Disodium citrate	OtherMutliCpd	Compound	C(C(=O)[O-])C(CC(=O)[O-])(C(=O)O)O.[Na+].[Na+]	CEYULKASIQJZGP-UHFFFAOYSA-L	Organic compounds	Organic acids and derivatives	Carboxylic acids and derivatives	Tricarboxylic acids and derivatives	Tricarboxylic acids and derivatives	none	none	none	none	none	none
8977	GUANOSINE DIPHOSPHATE	OtherMutliCpd	Compound	C1=NC2=C(N1[C@H]3[C@@H]([C@@H]([C@H](O3)COP(=O)(O)OP(=O)(O)O)O)O)NC(=NC2=O)N	QGWNDRXFNXRZMB-UUOKFMHZSA-N	Organic compounds	Nucleosides-- nucleotides-- and analogues	Purine nucleotides	Purine ribonucleotides	Purine ribonucleoside diphosphates	none	none	none	none	none	none
8988	D-proline	OtherMutliCpd	Compound	C1C[C@@H](NC1)C(=O)O	ONIBWKKTOPOVIA-SCSAIBSYSA-N	Organic compounds	Organic acids and derivatives	Carboxylic acids and derivatives	Amino acids-- peptides-- and analogues	Amino acids and derivatives	Alpha amino acids and derivatives	Proline and derivatives	none	none	none	none
9001	TIRON	OtherMutliCpd	Compound	C1=C(C=C(C(=C1S(=O)(=O)[O-])O)O)S(=O)(=O)[O-].[Na+].[Na+]	ISWQCIVKKSOKNN-UHFFFAOYSA-L	Organic compounds	Benzenoids	Benzene and substituted derivatives	Benzenesulfonic acids and derivatives	Benzenesulfonic acids and derivatives	none	none	none	none	none	none
9003	Buscapine	Drug	Compound	CCCC[N+]1([C@H]2CC(C[C@H]1[C@H]3[C@@H]2O3)OC(=O)C(CO)C4=CC=CC=C4)C.[Br-]	HOZOZZFCZRXYEK-GXLSIKBRSA-M	Organic compounds	Organic acids and derivatives	Hydroxy acids and derivatives	Beta hydroxy acids and derivatives	Beta hydroxy acids and derivatives	none	none	none	none	none	none
9012	Dibenzyl disulfide	OtherMutliCpd	Compound	C1=CC=C(C=C1)CSSCC2=CC=CC=C2	GVPWHKZIJBODOX-UHFFFAOYSA-N	Organic compounds	Benzenoids	Benzene and substituted derivatives	none	Benzene and substituted derivatives	none	none	none	none	none	none
9013	Dulcin	OtherMutliCpd	Compound	CCOC1=CC=C(C=C1)NC(=O)N	GGLIEWRLXDLBBF-UHFFFAOYSA-N	Organic compounds	Benzenoids	Benzene and substituted derivatives	N-phenylureas	N-phenylureas	none	none	none	none	none	none
9015	4-Methoxyphenol	OtherMutliCpd	Compound	COC1=CC=C(C=C1)O	NWVVVBRKAWDGAB-UHFFFAOYSA-N	Organic compounds	Benzenoids	Phenols	Methoxyphenols	Methoxyphenols	none	none	none	none	none	none
9016	1 4-Dimethoxybenzene	OtherMutliCpd	Compound	COC1=CC=C(C=C1)OC	OHBQPCCCRFSCAX-UHFFFAOYSA-N	Organic compounds	Benzenoids	Benzene and substituted derivatives	Methoxybenzenes	Dimethoxybenzenes	none	none	none	none	none	none
9020	Disodium succinate	OtherMutliCpd	Compound	C(CC(=O)[O-])C(=O)[O-].[Na+].[Na+]	ZDQYSKICYIVCPN-UHFFFAOYSA-L	Organic compounds	Organic acids and derivatives	Carboxylic acids and derivatives	Dicarboxylic acids and derivatives	Dicarboxylic acids and derivatives	none	none	none	none	none	none
9024	Dimethylbenzylcarbinyl acetate	OtherMutliCpd	Compound	CC(=O)OC(C)(C)CC1=CC=CC=C1	FLUWAIIVLCVEKF-UHFFFAOYSA-N	Organic compounds	Benzenoids	Benzene and substituted derivatives	Phenylpropanes	Phenylpropanes	none	none	none	none	none	none
9025	1 3-Dimethoxybenzene	OtherMutliCpd	Compound	COC1=CC(=CC=C1)OC	DPZNOMCNRMUKPS-UHFFFAOYSA-N	Organic compounds	Benzenoids	Benzene and substituted derivatives	Methoxybenzenes	Dimethoxybenzenes	none	none	none	none	none	none
9060	D-Tryptophan	OtherMutliCpd	Compound	C1=CC=C2C(=C1)C(=CN2)C[C@H](C(=O)O)N	QIVBCDIJIAJPQS-SECBINFHSA-N	Organic compounds	Organoheterocyclic compounds	Indoles and derivatives	Indolyl carboxylic acids and derivatives	Indolyl carboxylic acids and derivatives	none	none	none	none	none	none
9061	5-Hydroxytryptophol	OtherMutliCpd	Compound	C1=CC2=C(C=C1O)C(=CN2)CCO	KQROHCSYOGBQGJ-UHFFFAOYSA-N	Organic compounds	Organoheterocyclic compounds	Indoles and derivatives	Hydroxyindoles	Hydroxyindoles	none	none	none	none	none	none
9064	Cianidanol	OtherMutliCpd	Compound	C1[C@@H]([C@H](OC2=CC(=CC(=C21)O)O)C3=CC(=C(C=C3)O)O)O	PFTAWBLQPZVEMU-DZGCQCFKSA-N	Organic compounds	Phenylpropanoids and polyketides	Flavonoids	Flavans	Flavan-3-ols	Catechins	none	none	none	none	none
9081	Hypoglycine	OtherMutliCpd	Compound	C=C1CC1CC(C(=O)O)N	OOJZCXFXPZGUBJ-UHFFFAOYSA-N	Organic compounds	Organic acids and derivatives	Carboxylic acids and derivatives	Amino acids-- peptides-- and analogues	Amino acids and derivatives	Alpha amino acids and derivatives	Alpha amino acids	none	none	none	none
9085	L-Homoarginine	OtherMutliCpd	Compound	C(CCN=C(N)N)C[C@@H](C(=O)O)N	QUOGESRFPZDMMT-YFKPBYRVSA-N	Organic compounds	Organic acids and derivatives	Carboxylic acids and derivatives	Amino acids-- peptides-- and analogues	Amino acids and derivatives	Alpha amino acids and derivatives	Alpha amino acids	L-alpha-amino acids	none	none	none
9086	3-Aminopropanol	OtherMutliCpd	Compound	C(CN)CO	WUGQZFFCHPXWKQ-UHFFFAOYSA-N	Organic compounds	Organic nitrogen compounds	Organonitrogen compounds	Amines	Alkanolamines	1--3-aminoalcohols	none	none	none	none	none
9223	BENZOFURAN	OtherMutliCpd	Compound	C1=CC=C2C(=C1)C=CO2	IANQTJSKSUMEQM-UHFFFAOYSA-N	Organic compounds	Organoheterocyclic compounds	Benzofurans	none	Benzofurans	none	none	none	none	none	none
9228	BENZOXAZOLE	OtherMutliCpd	Compound	C1=CC=C2C(=C1)N=CO2	BCMCBBGGLRIHSE-UHFFFAOYSA-N	Organic compounds	Organoheterocyclic compounds	Benzoxazoles	none	Benzoxazoles	none	none	none	none	none	none
9231	azulene	OtherMutliCpd	Compound	C1=CC=C2C=CC=C2C=C1	CUFNKYGDVFVPHO-UHFFFAOYSA-N	Organic compounds	Hydrocarbons	Unsaturated hydrocarbons	Olefins	Cyclic olefins	Azulenes	none	none	none	none	none
9290	CALCIUM GLUCONATE	OtherMutliCpd	Compound	C([C@H]([C@H]([C@@H]([C@H](C(=O)[O-])O)O)O)O)O.C([C@H]([C@H]([C@@H]([C@H](C(=O)[O-])O)O)O)O)O.[Ca+2]	NEEHYRZPVYRGPP-IYEMJOQQSA-L	Organic compounds	Organic oxygen compounds	Organooxygen compounds	Carbohydrates and carbohydrate conjugates	Sugar acids and derivatives	none	none	none	none	none	none
9291	Iromin	OtherMutliCpd	Compound	C([C@@H]([C@@H]([C@H]([C@H](C(=O)O)O)O)O)O)O.C([C@@H]([C@@H]([C@H]([C@H](C(=O)O)O)O)O)O)O.[Fe]	QDUZQOIJXPPTLY-GMBKLUGCSA-N	Organic compounds	Organic acids and derivatives	Hydroxy acids and derivatives	Medium-chain hydroxy acids and derivatives	Medium-chain hydroxy acids and derivatives	none	none	none	none	none	none
9294	Ephedrine	Drug	Compound	C[C@@H]([C@@H](C1=CC=CC=C1)O)NC	KWGRBVOPPLSCSI-WPRPVWTQSA-N	Organic compounds	Benzenoids	Benzene and substituted derivatives	Phenylpropanes	Phenylpropanes	none	none	none	none	none	none
9305	3 5-Diiodo-L-tyrosine	OtherMutliCpd	Compound	C1=C(C=C(C(=C1I)O)I)C[C@@H](C(=O)O)N	NYPYHUZRZVSYKL-ZETCQYMHSA-N	Organic compounds	Organic acids and derivatives	Carboxylic acids and derivatives	Amino acids-- peptides-- and analogues	Amino acids and derivatives	Alpha amino acids and derivatives	Tyrosine and derivatives	none	none	none	none
9374	5-[(aminooxy)methyl]-2-bromophenyl dihydrogen phosphate	OtherMutliCpd	Compound	C1=CC(=C(C=C1CON)OP(=O)(O)O)Br	WXTCJRIXRVJTPP-UHFFFAOYSA-N	Organic compounds	Organic acids and derivatives	Organic phosphoric acids and derivatives	Phosphate esters	Aryl phosphates	Aryl phosphomonoesters	Phenyl phosphates	none	none	none	none
9378	2-Hydroxy-3-(4-hydroxyphenyl)propanoic acid	OtherMutliCpd	Compound	C1=CC(=CC=C1CC(C(=O)O)O)O	JVGVDSSUAVXRDY-UHFFFAOYSA-N	Organic compounds	Phenylpropanoids and polyketides	Phenylpropanoic acids	none	Phenylpropanoic acids	none	none	none	none	none	none
9394	Benzoquinonium	OtherMutliCpd	Compound	CC[N+](CC)(CCCNC1=CC(=O)C(=CC1=O)NCCC[N+](CC)(CC)CC2=CC=CC=C2)CC3=CC=CC=C3	YERABYSOHUZTPQ-UHFFFAOYSA-P	Organic compounds	Benzenoids	Benzene and substituted derivatives	Phenylmethylamines	Phenylmethylamines	none	none	none	none	none	none
9395	PARAOXON	OtherMutliCpd	Compound	CCOP(=O)(OCC)OC1=CC=C(C=C1)[N+](=O)[O-]	WYMSBXTXOHUIGT-UHFFFAOYSA-N	Organic compounds	Benzenoids	Benzene and substituted derivatives	Nitrobenzenes	Nitrobenzenes	none	none	none	none	none	none
9416	testosterone enanthate	OtherMutliCpd	Compound	CCCCCCC(=O)O[C@H]1CC[C@@H]2[C@@]1(CC[C@H]3[C@H]2CCC4=CC(=O)CC[C@]34C)C	VOCBWIIFXDYGNZ-IXKNJLPQSA-N	Organic compounds	Lipids and lipid-like molecules	Steroids and steroid derivatives	Steroid esters	Steroid esters	none	none	none	none	none	none
9433	aminophylline	Drug	Compound	CN1C2=C(C(=O)N(C1=O)C)NC=N2.CN1C2=C(C(=O)N(C1=O)C)NC=N2.C(CN)N	FQPFAHBPWDRTLU-UHFFFAOYSA-N	Organic compounds	Organic nitrogen compounds	Organonitrogen compounds	Amines	Primary amines	Monoalkylamines	none	none	none	none	none
9473	PIPERONYL ACETATE	OtherMutliCpd	Compound	CC(=O)OCC1=CC2=C(C=C1)OCO2	PFWYHTORQZAGCA-UHFFFAOYSA-N	Organic compounds	Organoheterocyclic compounds	Benzodioxoles	none	Benzodioxoles	none	none	none	none	none	none
9589	3-ACETYLPYRIDINE	OtherMutliCpd	Compound	CC(=O)C1=CN=CC=C1	WEGYGNROSJDEIW-UHFFFAOYSA-N	Organic compounds	Organic oxygen compounds	Organooxygen compounds	Carbonyl compounds	Ketones	Aryl ketones	Aryl alkyl ketones	none	none	none	none
9642	fluocinonide	Drug	Compound	CC(=O)OCC(=O)[C@@]12[C@@H](C[C@@H]3[C@@]1(C[C@@H]([C@]4([C@H]3C[C@@H](C5=CC(=O)C=C[C@@]54C)F)F)O)C)OC(O2)(C)C	WJOHZNCJWYWUJD-IUGZLZTKSA-N	Organic compounds	Lipids and lipid-like molecules	Steroids and steroid derivatives	Pregnane steroids	Gluco/mineralocorticoids-- progestogins and derivatives	none	none	none	none	none	none
9651	galanthamine	Drug	Compound	CN1CC[C@@]23C=C[C@@H](C[C@@H]2OC4=C(C=CC(=C34)C1)OC)O	ASUTZQLVASHGKV-JDFRZJQESA-N	Organic compounds	Alkaloids and derivatives	Amaryllidaceae alkaloids	Galanthamine-type amaryllidaceae alkaloids	Galanthamine-type amaryllidaceae alkaloids	none	none	none	none	none	none
9681	methysergide	Drug	Compound	CC[C@@H](CO)NC(=O)[C@H]1CN([C@@H]2CC3=CN(C4=CC=CC(=C34)C2=C1)C)C	KPJZHOPZRAFDTN-ZRGWGRIASA-N	Organic compounds	Alkaloids and derivatives	Ergoline and derivatives	Lysergic acids and derivatives	Lysergamides	none	none	none	none	none	none
9692	KYNURAMINE	OtherMutliCpd	Compound	C1=CC=C(C(=C1)C(=O)CCN)N	QLPVTIQQFGWSQQ-UHFFFAOYSA-N	Organic compounds	Organic oxygen compounds	Organooxygen compounds	Carbonyl compounds	Ketones	Aryl ketones	Phenylketones	Alkyl-phenylketones	none	none	none
9700	5'-Thymidylic acid	OtherMutliCpd	Compound	CC1=CN(C(=O)NC1=O)[C@H]2C[C@@H]([C@H](O2)COP(=O)(O)O)O	GYOZYWVXFNDGLU-XLPZGREQSA-N	Organic compounds	Nucleosides-- nucleotides-- and analogues	Pyrimidine nucleotides	Pyrimidine deoxyribonucleotides	Pyrimidine deoxyribonucleoside monophosphates	Pyrimidine 2'-deoxyribonucleoside monophosphates	none	none	none	none	none
9727	N-Methyltyramine	OtherMutliCpd	Compound	CNCCC1=CC=C(C=C1)O	AXVZFRBSCNEKPQ-UHFFFAOYSA-N	Organic compounds	Benzenoids	Benzene and substituted derivatives	Phenethylamines	Phenethylamines	none	none	none	none	none	none
9750	L-citrulline	OtherMutliCpd	Compound	C(C[C@@H](C(=O)O)N)CNC(=O)N	RHGKLRLOHDJJDR-BYPYZUCNSA-N	Organic compounds	Organic acids and derivatives	Carboxylic acids and derivatives	Amino acids-- peptides-- and analogues	Amino acids and derivatives	Alpha amino acids and derivatives	Alpha amino acids	L-alpha-amino acids	none	none	none
9782	betamethasone	Drug	Compound	C[C@H]1C[C@H]2[C@@H]3CCC4=CC(=O)C=C[C@@]4([C@]3([C@H](C[C@@]2([C@]1(C(=O)CO)O)C)O)F)C	UREBDLICKHMUKA-DVTGEIKXSA-N	Organic compounds	Lipids and lipid-like molecules	Steroids and steroid derivatives	Hydroxysteroids	21-hydroxysteroids	none	none	none	none	none	none
9878	fluorometholone	Drug	Compound	C[C@H]1C[C@H]2[C@@H]3CC[C@@]([C@]3(C[C@@H]([C@@]2([C@@]4(C1=CC(=O)C=C4)C)F)O)C)(C(=O)C)O	FAOZLTXFLGPHNG-KNAQIMQKSA-N	Organic compounds	Lipids and lipid-like molecules	Steroids and steroid derivatives	Pregnane steroids	Gluco/mineralocorticoids-- progestogins and derivatives	none	none	none	none	none	none
9895	beta-Cyclocitral	OtherMutliCpd	Compound	CC1=C(C(CCC1)(C)C)C=O	MOQGCGNUWBPGTQ-UHFFFAOYSA-N	Organic compounds	Organic oxygen compounds	Organic oxides	none	Organic oxides	none	none	none	none	none	none
9904	nandrolone	Drug	Compound	C[C@]12CC[C@H]3[C@H]([C@@H]1CC[C@@H]2O)CCC4=CC(=O)CC[C@H]34	NPAGDVCDWIYMMC-IZPLOLCNSA-N	Organic compounds	Lipids and lipid-like molecules	Steroids and steroid derivatives	Estrane steroids	Estrogens and derivatives	none	none	none	none	none	none
9958	4-Methylcatechol	OtherMutliCpd	Compound	CC1=CC(=C(C=C1)O)O	ZBCATMYQYDCTIZ-UHFFFAOYSA-N	Organic compounds	Benzenoids	Phenols	Benzenediols	Catechols	none	none	none	none	none	none
10006	HYDANTOIN	OtherMutliCpd	Compound	C1C(=O)NC(=O)N1	WJRBRSLFGCUECM-UHFFFAOYSA-N	Organic compounds	Organoheterocyclic compounds	Azoles	Imidazoles	Imidazoles	none	none	none	none	none	none
10010	DL-Homocystine	OtherMutliCpd	Compound	C(CSSCCC(C(=O)O)N)C(C(=O)O)N	ZTVZLYBCZNMWCF-UHFFFAOYSA-N	Organic compounds	Organic acids and derivatives	Carboxylic acids and derivatives	Amino acids-- peptides-- and analogues	Amino acids and derivatives	Alpha amino acids and derivatives	Alpha amino acids	none	none	none	none
10110	PROPIOLIC ACID	OtherMutliCpd	Compound	C#CC(=O)O	UORVCLMRJXCDCP-UHFFFAOYSA-N	Organic compounds	Organic acids and derivatives	Carboxylic acids and derivatives	Carboxylic acids	Carboxylic acids	none	none	none	none	none	none
10132	Ketomalonic acid	OtherMutliCpd	Compound	C(=O)(C(=O)O)C(=O)O	XEEVLJKYYUVTRC-UHFFFAOYSA-N	Organic compounds	Organic acids and derivatives	Carboxylic acids and derivatives	Dicarboxylic acids and derivatives	Dicarboxylic acids and derivatives	none	none	none	none	none	none
10133	chenodeoxycholic acid	OtherMutliCpd	Compound	C[C@H](CCC(=O)O)[C@H]1CC[C@@H]2[C@@]1(CC[C@H]3[C@H]2[C@@H](C[C@H]4[C@@]3(CC[C@H](C4)O)C)O)C	RUDATBOHQWOJDD-BSWAIDMHSA-N	Organic compounds	Lipids and lipid-like molecules	Steroids and steroid derivatives	Bile acids-- alcohols and derivatives	Hydroxy bile acids-- alcohols and derivatives	Dihydroxy bile acids-- alcohols and derivatives	none	none	none	none	none
10144	Liriodenine	OtherMutliCpd	Compound	C1OC2=C(O1)C3=C4C(=C2)C=CN=C4C(=O)C5=CC=CC=C53	MUMCCPUVOAUBAN-UHFFFAOYSA-N	Organic compounds	Alkaloids and derivatives	Aporphines	none	Aporphines	none	none	none	none	none	none
10168	Rhein	OtherMutliCpd	Compound	C1=CC2=C(C(=C1)O)C(=O)C3=C(C=C(C=C3C2=O)C(=O)O)O	FCDLCPWAQCPTKC-UHFFFAOYSA-N	Organic compounds	Benzenoids	Anthracenes	Anthracenecarboxylic acids and derivatives	Anthracenecarboxylic acids	none	none	none	none	none	none
10185	dihydroquercetin	OtherMutliCpd	Compound	C1=CC(=C(C=C1[C@@H]2C(C(=O)C3=C(C=C(C=C3O2)O)O)O)O)O	CXQWRCVTCMQVQX-YSSOQSIOSA-N	Organic compounds	Phenylpropanoids and polyketides	Flavonoids	Flavans	Flavanones	Flavanonols	none	none	none	none	none
10189	Eugenin	OtherMutliCpd	Compound	CC1=CC(=O)C2=C(C=C(C=C2O1)OC)O	SUTUBQHKZRNZRA-UHFFFAOYSA-N	Organic compounds	Organoheterocyclic compounds	Benzopyrans	1-benzopyrans	Chromones	none	none	none	none	none	none
10204	Epitestosterone	OtherMutliCpd	Compound	C[C@]12CC[C@H]3[C@H]([C@@H]1CC[C@H]2O)CCC4=CC(=O)CC[C@]34C	MUMGGOZAMZWBJJ-KZYORJDKSA-N	Organic compounds	Lipids and lipid-like molecules	Steroids and steroid derivatives	Androstane steroids	Androgens and derivatives	none	none	none	none	none	none
10205	Plumbagin	OtherMutliCpd	Compound	CC1=CC(=O)C2=C(C1=O)C=CC=C2O	VCMMXZQDRFWYSE-UHFFFAOYSA-N	Organic compounds	Benzenoids	Naphthalenes	Naphthoquinones	Naphthoquinones	none	none	none	none	none	none
10207	Aloe-emodin	OtherMutliCpd	Compound	C1=CC2=C(C(=C1)O)C(=O)C3=C(C=C(C=C3C2=O)CO)O	YDQWDHRMZQUTBA-UHFFFAOYSA-N	Organic compounds	Benzenoids	Anthracenes	Anthraquinones	Anthraquinones	none	none	none	none	none	none
10208	Chrysophanol	OtherMutliCpd	Compound	CC1=CC(=C2C(=C1)C(=O)C3=C(C2=O)C(=CC=C3)O)O	LQGUBLBATBMXHT-UHFFFAOYSA-N	Organic compounds	Benzenoids	Anthracenes	Anthraquinones	Anthraquinones	none	none	none	none	none	none
10211	Byakangelicin	OtherMutliCpd	Compound	CC(C)([C@@H](COC1=C2C(=C(C3=C1OC(=O)C=C3)OC)C=CO2)O)O	PKRPFNXROFUNDE-LLVKDONJSA-N	Organic compounds	Phenylpropanoids and polyketides	Coumarins and derivatives	Furanocoumarins	Linear furanocoumarins	Psoralens	5-methoxypsoralens	none	none	none	none
10212	IMPERATORIN	OtherMutliCpd	Compound	CC(=CCOC1=C2C(=CC3=C1OC=C3)C=CC(=O)O2)C	OLOOJGVNMBJLLR-UHFFFAOYSA-N	Organic compounds	Phenylpropanoids and polyketides	Coumarins and derivatives	Furanocoumarins	Linear furanocoumarins	Psoralens	none	none	none	none	none
10214	PAPS	OtherMutliCpd	Compound	C1=NC2=C(C(=N1)N)N=CN2[C@H]3[C@@H]([C@@H]([C@H](O3)COP(=O)(O)OS(=O)(=O)O)OP(=O)(O)O)O	GACDQMDRPRGCTN-KQYNXXCUSA-N	Organic compounds	Nucleosides-- nucleotides-- and analogues	Purine nucleotides	Purine ribonucleotides	Purine ribonucleoside bisphosphates	Purine ribonucleoside 3'--5'-bisphosphates	none	none	none	none	none
10225	CADALENE	OtherMutliCpd	Compound	CC1=CC2=C(C=CC(=C2C=C1)C)C(C)C	VMOJIHDTVZTGDO-UHFFFAOYSA-N	Organic compounds	Lipids and lipid-like molecules	Prenol lipids	Sesquiterpenoids	Sesquiterpenoids	none	none	none	none	none	none
10228	Osthole	OtherMutliCpd	Compound	CC(=CCC1=C(C=CC2=C1OC(=O)C=C2)OC)C	MBRLOUHOWLUMFF-UHFFFAOYSA-N	Organic compounds	Phenylpropanoids and polyketides	Coumarins and derivatives	none	Coumarins and derivatives	none	none	none	none	none	none
10231	Dillapiole	OtherMutliCpd	Compound	COC1=C(C2=C(C=C1CC=C)OCO2)OC	LIKYNOPXHGPMIH-UHFFFAOYSA-N	Organic compounds	Organoheterocyclic compounds	Benzodioxoles	none	Benzodioxoles	none	none	none	none	none	none
10233	Reticuline	OtherMutliCpd	Compound	CN1CCC2=CC(=C(C=C2C1CC3=CC(=C(C=C3)OC)O)O)OC	BHLYRWXGMIUIHG-UHFFFAOYSA-N	Organic compounds	Organoheterocyclic compounds	Isoquinolines and derivatives	Benzylisoquinolines	Benzylisoquinolines	none	none	none	none	none	none
10238	Adenylyl sulfate	OtherMutliCpd	Compound	C1=NC2=C(C(=N1)N)N=CN2[C@H]3[C@@H]([C@@H]([C@H](O3)COP(=O)(O)OS(=O)(=O)O)O)O	IRLPACMLTUPBCL-KQYNXXCUSA-N	Organic compounds	Nucleosides-- nucleotides-- and analogues	Purine nucleotides	Purine ribonucleotides	Purine ribonucleoside monophosphates	none	none	none	none	none	none
10239	Oxycinchophen	OtherMutliCpd	Compound	C1=CC=C(C=C1)C2=NC3=CC=CC=C3C(=C2O)C(=O)O	XAPRFLSJBSXESP-UHFFFAOYSA-N	Organic compounds	Organoheterocyclic compounds	Quinolines and derivatives	Phenylquinolines	Phenylquinolines	none	none	none	none	none	none
10248	Elemicin	OtherMutliCpd	Compound	COC1=CC(=CC(=C1OC)OC)CC=C	BPLQKQKXWHCZSS-UHFFFAOYSA-N	Organic compounds	Benzenoids	Phenol ethers	Anisoles	Anisoles	none	none	none	none	none	none
10253	Salicyluric acid	OtherMutliCpd	Compound	C1=CC=C(C(=C1)C(=O)NCC(=O)O)O	ONJSZLXSECQROL-UHFFFAOYSA-N	Organic compounds	Benzenoids	Benzene and substituted derivatives	Benzoic acids and derivatives	Benzamides	Hippuric acids and derivatives	Hippuric acids	none	none	none	none
10254	2 4 6-TRIMETHYLBENZALDEHYDE	OtherMutliCpd	Compound	CC1=CC(=C(C(=C1)C)C=O)C	HIKRJHFHGKZKRI-UHFFFAOYSA-N	Organic compounds	Benzenoids	Benzene and substituted derivatives	Benzoyl derivatives	Benzoyl derivatives	none	none	none	none	none	none
10256	INDOLE-3-CARBOXALDEHYDE	OtherMutliCpd	Compound	C1=CC=C2C(=C1)C(=CN2)C=O	OLNJUISKUQQNIM-UHFFFAOYSA-N	Organic compounds	Organoheterocyclic compounds	Indoles and derivatives	Indoles	Indoles	none	none	none	none	none	none
10258	Indoxyl sulfate	OtherMutliCpd	Compound	C1=CC=C2C(=C1)C(=CN2)OS(=O)(=O)O	BXFFHSIDQOFMLE-UHFFFAOYSA-N	Organic compounds	Organic acids and derivatives	Organic sulfuric acids and derivatives	Arylsulfates	Arylsulfates	none	none	none	none	none	none
10268	3-FUROIC ACID	OtherMutliCpd	Compound	C1=COC=C1C(=O)O	IHCCAYCGZOLTEU-UHFFFAOYSA-N	Organic compounds	Organoheterocyclic compounds	Furans	Furoic acid and derivatives	Furoic acids	none	none	none	none	none	none
10279	2' 5'-DIHYDROXYACETOPHENONE	OtherMutliCpd	Compound	CC(=O)C1=C(C=CC(=C1)O)O	WLDWSGZHNBANIO-UHFFFAOYSA-N	Organic compounds	Organic oxygen compounds	Organooxygen compounds	Carbonyl compounds	Ketones	Aryl ketones	Phenylketones	Alkyl-phenylketones	none	none	none
10282	Piperitol	OtherMutliCpd	Compound	CC1=CC(C(CC1)C(C)C)O	HPOHAUWWDDPHRS-UHFFFAOYSA-N	Organic compounds	Lipids and lipid-like molecules	Prenol lipids	Monoterpenoids	Menthane monoterpenoids	none	none	none	none	none	none
10285	Lepidine	OtherMutliCpd	Compound	CC1=CC=NC2=CC=CC=C12	MUDSDYNRBDKLGK-UHFFFAOYSA-N	Organic compounds	Organoheterocyclic compounds	Quinolines and derivatives	none	Quinolines and derivatives	none	none	none	none	none	none
10286	CHROMONE	OtherMutliCpd	Compound	C1=CC=C2C(=C1)C(=O)C=CO2	OTAFHZMPRISVEM-UHFFFAOYSA-N	Organic compounds	Organoheterocyclic compounds	Benzopyrans	1-benzopyrans	Chromones	none	none	none	none	none	none
10296	2-Phenylpropionic acid	OtherMutliCpd	Compound	CC(C1=CC=CC=C1)C(=O)O	YPGCWEMNNLXISK-UHFFFAOYSA-N	Organic compounds	Phenylpropanoids and polyketides	Phenylpropanoic acids	none	Phenylpropanoic acids	none	none	none	none	none	none
10315	BUTYROPHENONE	OtherMutliCpd	Compound	CCCC(=O)C1=CC=CC=C1	FFSAXUULYPJSKH-UHFFFAOYSA-N	Organic compounds	Organic oxygen compounds	Organooxygen compounds	Carbonyl compounds	Ketones	Aryl ketones	Phenylketones	Alkyl-phenylketones	none	none	none
10321	Capillin	OtherMutliCpd	Compound	CC#CC#CC(=O)C1=CC=CC=C1	RAZOKRUZEQERLH-UHFFFAOYSA-N	Organic compounds	Benzenoids	Benzene and substituted derivatives	Benzoyl derivatives	Benzoyl derivatives	none	none	none	none	none	none
10349	2-Methylsuccinic acid	OtherMutliCpd	Compound	CC(CC(=O)O)C(=O)O	WXUAQHNMJWJLTG-UHFFFAOYSA-N	Organic compounds	Lipids and lipid-like molecules	Fatty Acyls	Fatty acids and conjugates	Branched fatty acids	Methyl-branched fatty acids	none	none	none	none	none
10353	p-MENTHAN-8-OL	OtherMutliCpd	Compound	CC1CCC(CC1)C(C)(C)O	UODXCYZDMHPIJE-UHFFFAOYSA-N	Organic compounds	Lipids and lipid-like molecules	Prenol lipids	Monoterpenoids	Menthane monoterpenoids	none	none	none	none	none	none
10362	Carvomenthone	OtherMutliCpd	Compound	CC1CCC(CC1=O)C(C)C	GCRTVIUGJCJVDD-UHFFFAOYSA-N	Organic compounds	Lipids and lipid-like molecules	Prenol lipids	Monoterpenoids	Menthane monoterpenoids	none	none	none	none	none	none
10364	CARVACROL	OtherMutliCpd	Compound	CC1=C(C=C(C=C1)C(C)C)O	RECUKUPTGUEGMW-UHFFFAOYSA-N	Organic compounds	Lipids and lipid-like molecules	Prenol lipids	Monoterpenoids	Aromatic monoterpenoids	none	none	none	none	none	none
10367	2 6-Pyridinedicarboxylic acid	OtherMutliCpd	Compound	C1=CC(=NC(=C1)C(=O)O)C(=O)O	WJJMNDUMQPNECX-UHFFFAOYSA-N	Organic compounds	Organoheterocyclic compounds	Pyridines and derivatives	Pyridinecarboxylic acids and derivatives	Pyridinecarboxylic acids	none	none	none	none	none	none
10393	2-(4-Hydroxyphenyl)ethanol	OtherMutliCpd	Compound	C1=CC(=CC=C1CCO)O	YCCILVSKPBXVIP-UHFFFAOYSA-N	Organic compounds	Benzenoids	Phenols	Tyrosols and derivatives	Tyrosols	none	none	none	none	none	none
10394	3-(4-Hydroxyphenyl)propionic acid	OtherMutliCpd	Compound	C1=CC(=CC=C1CCC(=O)O)O	NMHMNPHRMNGLLB-UHFFFAOYSA-N	Organic compounds	Phenylpropanoids and polyketides	Phenylpropanoic acids	none	Phenylpropanoic acids	none	none	none	none	none	none
10402	Citronellic acid	OtherMutliCpd	Compound	CC(CCC=C(C)C)CC(=O)O	GJWSUKYXUMVMGX-UHFFFAOYSA-N	Organic compounds	Lipids and lipid-like molecules	Prenol lipids	Monoterpenoids	Acyclic monoterpenoids	none	none	none	none	none	none
10413	4-Hydroxybutyric acid	Drug	Compound	C(CC(=O)O)CO	SJZRECIVHVDYJC-UHFFFAOYSA-N	Organic compounds	Lipids and lipid-like molecules	Fatty Acyls	Fatty acids and conjugates	Hydroxy fatty acids	none	none	none	none	none	none
10430	ISOVALERIC ACID	OtherMutliCpd	Compound	CC(C)CC(=O)O	GWYFCOCPABKNJV-UHFFFAOYSA-N	Organic compounds	Lipids and lipid-like molecules	Fatty Acyls	Fatty acids and conjugates	Branched fatty acids	Methyl-branched fatty acids	none	none	none	none	none
10448	3-methylthiopropanol	OtherMutliCpd	Compound	CSCCCO	CZUGFKJYCPYHHV-UHFFFAOYSA-N	Organic compounds	Organosulfur compounds	Thioethers	Dialkylthioethers	Dialkylthioethers	none	none	none	none	none	none
10457	Octanedioic acid	OtherMutliCpd	Compound	C(CCCC(=O)O)CCC(=O)O	TYFQFVWCELRYAO-UHFFFAOYSA-N	Organic compounds	Lipids and lipid-like molecules	Fatty Acyls	Fatty acids and conjugates	Medium-chain fatty acids	none	none	none	none	none	none
10458	TRIDECANEDIOIC ACID	OtherMutliCpd	Compound	C(CCCCCC(=O)O)CCCCCC(=O)O	DXNCZXXFRKPEPY-UHFFFAOYSA-N	Organic compounds	Lipids and lipid-like molecules	Fatty Acyls	Fatty acids and conjugates	Long-chain fatty acids	none	none	none	none	none	none
10459	HEXADECANEDIOIC ACID	OtherMutliCpd	Compound	C(CCCCCCCC(=O)O)CCCCCCC(=O)O	QQHJDPROMQRDLA-UHFFFAOYSA-N	Organic compounds	Lipids and lipid-like molecules	Fatty Acyls	Fatty acids and conjugates	Long-chain fatty acids	none	none	none	none	none	none
10465	HEPTADECANOIC ACID	OtherMutliCpd	Compound	CCCCCCCCCCCCCCCCC(=O)O	KEMQGTRYUADPNZ-UHFFFAOYSA-N	Organic compounds	Lipids and lipid-like molecules	Fatty Acyls	Fatty acids and conjugates	Long-chain fatty acids	none	none	none	none	none	none
10467	Arachidic acid	OtherMutliCpd	Compound	CCCCCCCCCCCCCCCCCCCC(=O)O	VKOBVWXKNCXXDE-UHFFFAOYSA-N	Organic compounds	Lipids and lipid-like molecules	Fatty Acyls	Fatty acids and conjugates	Long-chain fatty acids	none	none	none	none	none	none
10468	PENTACOSANOIC ACID	OtherMutliCpd	Compound	CCCCCCCCCCCCCCCCCCCCCCCCC(=O)O	MWMPEAHGUXCSMY-UHFFFAOYSA-N	Organic compounds	Lipids and lipid-like molecules	Fatty Acyls	Fatty acids and conjugates	Very long-chain fatty acids	none	none	none	none	none	none
10469	HEXACOSANOIC ACID	OtherMutliCpd	Compound	CCCCCCCCCCCCCCCCCCCCCCCCCC(=O)O	XMHIUKTWLZUKEX-UHFFFAOYSA-N	Organic compounds	Lipids and lipid-like molecules	Fatty Acyls	Fatty acids and conjugates	Very long-chain fatty acids	none	none	none	none	none	none
10470	OCTACOSANOIC ACID	OtherMutliCpd	Compound	CCCCCCCCCCCCCCCCCCCCCCCCCCCC(=O)O	UTOPWMOLSKOLTQ-UHFFFAOYSA-N	Organic compounds	Lipids and lipid-like molecules	Fatty Acyls	Fatty acids and conjugates	Very long-chain fatty acids	none	none	none	none	none	none
10471	TRIACONTANOIC ACID	OtherMutliCpd	Compound	CCCCCCCCCCCCCCCCCCCCCCCCCCCCCC(=O)O	VHOCUJPBKOZGJD-UHFFFAOYSA-N	Organic compounds	Lipids and lipid-like molecules	Fatty Acyls	Fatty acids and conjugates	Very long-chain fatty acids	none	none	none	none	none	none
10484	THIOACETIC ACID	OtherMutliCpd	Compound	CC(=O)S	DUYAAUVXQSMXQP-UHFFFAOYSA-N	Organic compounds	Organic acids and derivatives	Carbothioic S-acids	none	Carbothioic S-acids	none	none	none	none	none	none
10494	OLEANOLIC ACID	OtherMutliCpd	Compound	C[C@]12CC[C@@H](C([C@@H]1CC[C@@]3([C@@H]2CC=C4[C@]3(CC[C@@]5([C@H]4CC(CC5)(C)C)C(=O)O)C)C)(C)C)O	MIJYXULNPSFWEK-GTOFXWBISA-N	Organic compounds	Lipids and lipid-like molecules	Prenol lipids	Triterpenoids	Triterpenoids	none	none	none	none	none	none
10503	Erysimotoxin	OtherMutliCpd	Compound	CC1[C@H](C(C[C@@H](O1)O[C@H]2CC[C@@]3(C4CC[C@@]5([C@H](CC[C@@]5(C4CC[C@@]3(C2)O)O)C6=CC(=O)OC6)C)C=O)O)O	QBILRDAMJUPXCX-OZJKNARASA-N	none	none	none	none	none	none	none	none	none	none	none
10531	dihydroergotamine	Drug	Compound	C[C@@]1(C(=O)N2[C@H](C(=O)N3CCC[C@H]3[C@@]2(O1)O)CC4=CC=CC=C4)NC(=O)[C@@H]5C[C@H]6[C@@H](CC7=CNC8=CC=CC6=C78)N(C5)C	LUZRJRNZXALNLM-JGRZULCMSA-N	Organic compounds	Alkaloids and derivatives	Ergoline and derivatives	Lysergic acids and derivatives	Ergopeptines	Ergotamines-- dihydroergotamines-- and derivatives	none	none	none	none	none
10550	Thujyl alcohol	OtherMutliCpd	Compound	CC1C2CC2(CC1O)C(C)C	DZVXRFMREAADPP-UHFFFAOYSA-N	Organic compounds	Lipids and lipid-like molecules	Prenol lipids	Monoterpenoids	Bicyclic monoterpenoids	none	none	none	none	none	none
10582	Myrtenol	OtherMutliCpd	Compound	CC1(C2CC=C(C1C2)CO)C	RXBQNMWIQKOSCS-UHFFFAOYSA-N	Organic compounds	Lipids and lipid-like molecules	Prenol lipids	Monoterpenoids	Bicyclic monoterpenoids	none	none	none	none	none	none
10586	Bisabolol	OtherMutliCpd	Compound	CC1=CCC(CC1)C(C)(CCC=C(C)C)O	RGZSQWQPBWRIAQ-UHFFFAOYSA-N	Organic compounds	Lipids and lipid-like molecules	Prenol lipids	Sesquiterpenoids	Sesquiterpenoids	none	none	none	none	none	none
10607	podophyllotoxin	Drug	Compound	COC1=CC(=CC(=C1OC)OC)[C@H]2[C@@H]3[C@H](COC3=O)[C@H](C4=CC5=C(C=C24)OCO5)O	YJGVMLPVUAXIQN-XVVDYKMHSA-N	Organic compounds	Lignans-- neolignans and related compounds	Lignan lactones	Podophyllotoxins	Podophyllotoxins	none	none	none	none	none	none
10631	medroxyprogesterone	Drug	Compound	C[C@H]1C[C@@H]2[C@H](CC[C@]3([C@H]2CC[C@@]3(C(=O)C)O)C)[C@@]4(C1=CC(=O)CC4)C	FRQMUZJSZHZSGN-HBNHAYAOSA-N	Organic compounds	Lipids and lipid-like molecules	Steroids and steroid derivatives	Pregnane steroids	Gluco/mineralocorticoids-- progestogins and derivatives	none	none	none	none	none	none
10634	Androstenediol	OtherMutliCpd	Compound	C[C@]12CC[C@H]3[C@H]([C@@H]1CC[C@@H]2O)CC=C4[C@@]3(CC[C@@H](C4)O)C	QADHLRWLCPCEKT-LOVVWNRFSA-N	Organic compounds	Lipids and lipid-like molecules	Steroids and steroid derivatives	Androstane steroids	Androgens and derivatives	none	none	none	none	none	none
10635	STANOLONE	OtherMutliCpd	Compound	C[C@]12CCC(=O)C[C@@H]1CC[C@@H]3[C@@H]2CC[C@]4([C@H]3CC[C@@H]4O)C	NVKAWKQGWWIWPM-ABEVXSGRSA-N	Organic compounds	Lipids and lipid-like molecules	Steroids and steroid derivatives	Androstane steroids	Androgens and derivatives	none	none	none	none	none	none
10639	Physcion	OtherMutliCpd	Compound	CC1=CC(=C2C(=C1)C(=O)C3=CC(=CC(=C3C2=O)O)OC)O	FFWOKTFYGVYKIR-UHFFFAOYSA-N	Organic compounds	Benzenoids	Anthracenes	Anthraquinones	Anthraquinones	none	none	none	none	none	none
10643	Auranetin	OtherMutliCpd	Compound	COC1=CC=C(C=C1)C2=C(C(=O)C3=CC(=C(C(=C3O2)OC)OC)OC)OC	DGNOHOXRWCCDLK-UHFFFAOYSA-N	Organic compounds	Phenylpropanoids and polyketides	Flavonoids	O-methylated flavonoids	8-O-methylated flavonoids	none	none	none	none	none	none
10658	Angelicin	OtherMutliCpd	Compound	C1=CC2=C(C=CO2)C3=C1C=CC(=O)O3	XDROKJSWHURZGO-UHFFFAOYSA-N	Organic compounds	Phenylpropanoids and polyketides	Coumarins and derivatives	Furanocoumarins	Angular furanocoumarins	none	none	none	none	none	none
10659	Apiole	OtherMutliCpd	Compound	COC1=C2C(=C(C(=C1)CC=C)OC)OCO2	QQRSPHJOOXUALR-UHFFFAOYSA-N	Organic compounds	Organoheterocyclic compounds	Benzodioxoles	none	Benzodioxoles	none	none	none	none	none	none
10663	omega-Carboxyacyl-CoA	OtherMutliCpd	Compound	CC(C)(COP(=O)(O)OP(=O)(O)OC[C@@H]1[C@H]([C@H]([C@@H](O1)N2C=NC3=C2N=CN=C3N)O)OP(=O)(O)O)C(C(=O)NCCC(=O)NCCSC(=O)CC(=O)O)O	LTYOQGRJFJAKNA-VFLPNFFSSA-N	Organic compounds	Lipids and lipid-like molecules	Fatty Acyls	Fatty acyl thioesters	Acyl CoAs	none	none	none	none	none	none
10680	FLAVONE	OtherMutliCpd	Compound	C1=CC=C(C=C1)C2=CC(=O)C3=CC=CC=C3O2	VHBFFQKBGNRLFZ-UHFFFAOYSA-N	Organic compounds	Phenylpropanoids and polyketides	Flavonoids	Flavones	Flavones	none	none	none	none	none	none
10685	Tryptophol	OtherMutliCpd	Compound	C1=CC=C2C(=C1)C(=CN2)CCO	MBBOMCVGYCRMEA-UHFFFAOYSA-N	Organic compounds	Organoheterocyclic compounds	Indoles and derivatives	Indoles	3-alkylindoles	none	none	none	none	none	none
10686	1 2 3-TRIMETHYLBENZENE	OtherMutliCpd	Compound	CC1=C(C(=CC=C1)C)C	FYGHSUNMUKGBRK-UHFFFAOYSA-N	Organic compounds	Benzenoids	Benzene and substituted derivatives	none	Benzene and substituted derivatives	none	none	none	none	none	none
10687	2 3-DIMETHYLPHENOL	OtherMutliCpd	Compound	CC1=C(C(=CC=C1)O)C	QWBBPBRQALCEIZ-UHFFFAOYSA-N	Organic compounds	Benzenoids	Phenols	Cresols	Ortho cresols	none	none	none	none	none	none
10692	Copper gluconate	OtherMutliCpd	Compound	C([C@H]([C@H]([C@@H]([C@H](C(=O)[O-])O)O)O)O)O.C([C@H]([C@H]([C@@H]([C@H](C(=O)[O-])O)O)O)O)O.[Cu+2]	OCUCCJIRFHNWBP-IYEMJOQQSA-L	Organic compounds	Organic oxygen compounds	Organooxygen compounds	Carbohydrates and carbohydrate conjugates	Sugar acids and derivatives	none	none	none	none	none	none
10698	2 4 6-TRIMETHYLPHENOL	OtherMutliCpd	Compound	CC1=CC(=C(C(=C1)C)O)C	BPRYUXCVCCNUFE-UHFFFAOYSA-N	Organic compounds	Benzenoids	Phenols	Cresols	Para cresols	none	none	none	none	none	none
10703	O-CYMENE	OtherMutliCpd	Compound	CC1=CC=CC=C1C(C)C	WWRCMNKATXZARA-UHFFFAOYSA-N	Organic compounds	Benzenoids	Benzene and substituted derivatives	Cumenes	Cumenes	none	none	none	none	none	none
10712	cellobiose	OtherMutliCpd	Compound	C([C@@H]1[C@H]([C@@H]([C@H]([C@@H](O1)O[C@@H]2[C@H](O[C@H]([C@@H]([C@H]2O)O)O)CO)O)O)O)O	GUBGYTABKSRVRQ-QRZGKKJRSA-N	Organic compounds	Organic oxygen compounds	Organooxygen compounds	Carbohydrates and carbohydrate conjugates	Glycosyl compounds	O-glycosyl compounds	none	none	none	none	none
10719	Chamazulene	OtherMutliCpd	Compound	CCC1=CC2=C(C=CC2=C(C=C1)C)C	GXGJIOMUZAGVEH-UHFFFAOYSA-N	Organic compounds	Lipids and lipid-like molecules	Prenol lipids	Sesquiterpenoids	Guaianes	none	none	none	none	none	none
10722	2-Methylbenzaldehyde	OtherMutliCpd	Compound	CC1=CC=CC=C1C=O	BTFQKIATRPGRBS-UHFFFAOYSA-N	Organic compounds	Benzenoids	Benzene and substituted derivatives	Benzoyl derivatives	Benzoyl derivatives	none	none	none	none	none	none
10729	Isoxanthopterin	OtherMutliCpd	Compound	C1=NC2=C(NC1=O)NC(=NC2=O)N	GLKCOBIIZKYKFN-UHFFFAOYSA-N	Organic compounds	Organoheterocyclic compounds	Pteridines and derivatives	Pterins and derivatives	Pterins and derivatives	none	none	none	none	none	none
10742	SYRINGIC ACID	OtherMutliCpd	Compound	COC1=CC(=CC(=C1O)OC)C(=O)O	JMSVCTWVEWCHDZ-UHFFFAOYSA-N	Organic compounds	Benzenoids	Benzene and substituted derivatives	Benzoic acids and derivatives	Hydroxybenzoic acid derivatives	Gallic acid and derivatives	none	none	none	none	none
10748	7-Methoxycoumarin	OtherMutliCpd	Compound	COC1=CC2=C(C=C1)C=CC(=O)O2	LIIALPBMIOVAHH-UHFFFAOYSA-N	Organic compounds	Phenylpropanoids and polyketides	Coumarins and derivatives	none	Coumarins and derivatives	none	none	none	none	none	none
10758	Mandelonitrile	OtherMutliCpd	Compound	C1=CC=C(C=C1)C(C#N)O	NNICRUQPODTGRU-UHFFFAOYSA-N	Organic compounds	Benzenoids	Benzene and substituted derivatives	none	Benzene and substituted derivatives	none	none	none	none	none	none
10762	thiamine nitrate	OtherMutliCpd	Compound	CC1=C(SC=[N+]1CC2=CN=C(N=C2N)C)CCO.[N+](=O)([O-])[O-]	UIERGBJEBXXIGO-UHFFFAOYSA-N	Organic compounds	Organoheterocyclic compounds	Diazines	Pyrimidines and pyrimidine derivatives	Thiamines	none	none	none	none	none	none
10772	Coixol	OtherMutliCpd	Compound	COC1=CC2=C(C=C1)NC(=O)O2	MKMCJLMBVKHUMS-UHFFFAOYSA-N	Organic compounds	Organoheterocyclic compounds	Benzoxazoles	Benzoxazolones	Benzoxazolones	none	none	none	none	none	none
10778	o-Tolyl acetate	OtherMutliCpd	Compound	CC1=CC=CC=C1OC(=O)C	AMZORBZSQRUXNC-UHFFFAOYSA-N	Organic compounds	Benzenoids	Phenol esters	none	Phenol esters	none	none	none	none	none	none
10797	2-METHYLFURAN	OtherMutliCpd	Compound	CC1=CC=CO1	VQKFNUFAXTZWDK-UHFFFAOYSA-N	Organic compounds	Organoheterocyclic compounds	Heteroaromatic compounds	none	Heteroaromatic compounds	none	none	none	none	none	none
10805	Vanylglycol	OtherMutliCpd	Compound	COC1=C(C=CC(=C1)C(CO)O)O	FBWPWWWZWKPJFL-UHFFFAOYSA-N	Organic compounds	Benzenoids	Phenols	Methoxyphenols	Methoxyphenols	none	none	none	none	none	none
10812	M-CYMENE	OtherMutliCpd	Compound	CC1=CC(=CC=C1)C(C)C	XCYJPXQACVEIOS-UHFFFAOYSA-N	Organic compounds	Benzenoids	Benzene and substituted derivatives	Cumenes	Cumenes	none	none	none	none	none	none
10817	1-(4-Methylphenyl)ethanol	OtherMutliCpd	Compound	CC1=CC=C(C=C1)C(C)O	JESIHYIJKKUWIS-UHFFFAOYSA-N	Organic compounds	Benzenoids	Benzene and substituted derivatives	Toluenes	Toluenes	none	none	none	none	none	none
10819	Perilla alcohol	OtherMutliCpd	Compound	CC(=C)C1CCC(=CC1)CO	NDTYTMIUWGWIMO-UHFFFAOYSA-N	Organic compounds	Lipids and lipid-like molecules	Prenol lipids	Monoterpenoids	Menthane monoterpenoids	none	none	none	none	none	none
10820	4-Isopropylbenzoic acid	OtherMutliCpd	Compound	CC(C)C1=CC=C(C=C1)C(=O)O	CKMXAIVXVKGGFM-UHFFFAOYSA-N	Organic compounds	Lipids and lipid-like molecules	Prenol lipids	Monoterpenoids	Aromatic monoterpenoids	none	none	none	none	none	none
10823	3-ETHYLPYRIDINE	OtherMutliCpd	Compound	CCC1=CN=CC=C1	MFEIKQPHQINPRI-UHFFFAOYSA-N	Organic compounds	Organoheterocyclic compounds	Pyridines and derivatives	none	Pyridines and derivatives	none	none	none	none	none	none
10825	Carinamide	OtherMutliCpd	Compound	C1=CC=C(C=C1)CS(=O)(=O)NC2=CC=C(C=C2)C(=O)O	ZOFLWJXPXAHZLI-UHFFFAOYSA-N	Organic compounds	Benzenoids	Benzene and substituted derivatives	Sulfanilides	Sulfanilides	none	none	none	none	none	none
10833	3 5-DIBROMOTYROSINE	OtherMutliCpd	Compound	C1=C(C=C(C(=C1Br)O)Br)CC(C(=O)O)N	COESHZUDRKCEPA-UHFFFAOYSA-N	Organic compounds	Organic acids and derivatives	Carboxylic acids and derivatives	Amino acids-- peptides-- and analogues	Amino acids and derivatives	Alpha amino acids and derivatives	Tyrosine and derivatives	none	none	none	none
10836	METHAMPHETAMINE	Drug	Compound	C[C@@H](CC1=CC=CC=C1)NC	MYWUZJCMWCOHBA-VIFPVBQESA-N	Organic compounds	Benzenoids	Benzene and substituted derivatives	Phenethylamines	Amphetamines and derivatives	none	none	none	none	none	none
10850	Tricaprylin	OtherMutliCpd	Compound	CCCCCCCC(=O)OCC(COC(=O)CCCCCCC)OC(=O)CCCCCCC	VLPFTAMPNXLGLX-UHFFFAOYSA-N	Organic compounds	Lipids and lipid-like molecules	Glycerolipids	Triradylcglycerols	Triacylglycerols	none	none	none	none	none	none
10851	TRILAURIN	OtherMutliCpd	Compound	CCCCCCCCCCCC(=O)OCC(COC(=O)CCCCCCCCCCC)OC(=O)CCCCCCCCCCC	VMPHSYLJUKZBJJ-UHFFFAOYSA-N	Organic compounds	Lipids and lipid-like molecules	Glycerolipids	Triradylcglycerols	Triacylglycerols	none	none	none	none	none	none
10873	(Ethoxymethyl)benzene	OtherMutliCpd	Compound	CCOCC1=CC=CC=C1	AXPZDYVDTMMLNB-UHFFFAOYSA-N	Organic compounds	Benzenoids	Benzene and substituted derivatives	Benzylethers	Benzylethers	none	none	none	none	none	none
10874	3-Butylpyridine	OtherMutliCpd	Compound	CCCCC1=CN=CC=C1	QSNMFWFDOFQASV-UHFFFAOYSA-N	Organic compounds	Organoheterocyclic compounds	Pyridines and derivatives	none	Pyridines and derivatives	none	none	none	none	none	none
10882	Ethyl pentanoate	OtherMutliCpd	Compound	CCCCC(=O)OCC	ICMAFTSLXCXHRK-UHFFFAOYSA-N	Organic compounds	Lipids and lipid-like molecules	Fatty Acyls	Fatty acid esters	Fatty acid esters	none	none	none	none	none	none
10883	ETHYL LEVULINATE	OtherMutliCpd	Compound	CCOC(=O)CCC(=O)C	GMEONFUTDYJSNV-UHFFFAOYSA-N	Organic compounds	Organic acids and derivatives	Keto acids and derivatives	Gamma-keto acids and derivatives	Gamma-keto acids and derivatives	none	none	none	none	none	none
10885	Isobutyl butyrate	OtherMutliCpd	Compound	CCCC(=O)OCC(C)C	RGFNRWTWDWVHDD-UHFFFAOYSA-N	Organic compounds	Lipids and lipid-like molecules	Fatty Acyls	Fatty acid esters	Fatty acid esters	none	none	none	none	none	none
10886	PENTYL HEXANOATE	OtherMutliCpd	Compound	CCCCCC(=O)OCCCCC	WRFZKAGPPQGDDQ-UHFFFAOYSA-N	Organic compounds	Lipids and lipid-like molecules	Fatty Acyls	Fatty acid esters	Fatty acid esters	none	none	none	none	none	none
10890	PENTYL BUTYRATE	OtherMutliCpd	Compound	CCCCCOC(=O)CCC	CFNJLPHOBMVMNS-UHFFFAOYSA-N	Organic compounds	Lipids and lipid-like molecules	Fatty Acyls	Fatty acid esters	Fatty acid esters	none	none	none	none	none	none
10895	Isobutyl propionate	OtherMutliCpd	Compound	CCC(=O)OCC(C)C	FZXRXKLUIMKDEL-UHFFFAOYSA-N	Organic compounds	Organic acids and derivatives	Carboxylic acids and derivatives	Carboxylic acid derivatives	Carboxylic acid esters	none	none	none	none	none	none
10917	L-carnitine	Drug	Compound	C[N+](C)(C)C[C@@H](CC(=O)[O-])O	PHIQHXFUZVPYII-ZCFIWIBFSA-N	Organic compounds	Organic nitrogen compounds	Organonitrogen compounds	Quaternary ammonium salts	Carnitines	none	none	none	none	none	none
10927	Butyramide	OtherMutliCpd	Compound	CCCC(=O)N	DNSISZSEWVHGLH-UHFFFAOYSA-N	Organic compounds	Lipids and lipid-like molecules	Fatty Acyls	Fatty amides	Fatty amides	none	none	none	none	none	none
10932	3-Aminobutanoic acid	OtherMutliCpd	Compound	CC(CC(=O)O)N	OQEBBZSWEGYTPG-UHFFFAOYSA-N	Organic compounds	Organic acids and derivatives	Carboxylic acids and derivatives	Amino acids-- peptides-- and analogues	Amino acids and derivatives	Beta amino acids and derivatives	none	none	none	none	none
10947	Muscone	OtherMutliCpd	Compound	CC1CCCCCCCCCCCCC(=O)C1	ALHUZKCOMYUFRB-UHFFFAOYSA-N	Organic compounds	Organic oxygen compounds	Organooxygen compounds	Carbonyl compounds	Ketones	Cyclic ketones	none	none	none	none	none
10957	ISOBUTYL FORMATE	OtherMutliCpd	Compound	CC(C)COC=O	AVMSWPWPYJVYKY-UHFFFAOYSA-N	Organic compounds	Organic acids and derivatives	Carboxylic acids and derivatives	Carboxylic acid derivatives	Carboxylic acid esters	none	none	none	none	none	none
10972	N-ACETYLGLYCINE	OtherMutliCpd	Compound	CC(=O)NCC(=O)O	OKJIRPAQVSHGFK-UHFFFAOYSA-N	Organic compounds	Organic acids and derivatives	Carboxylic acids and derivatives	Amino acids-- peptides-- and analogues	Amino acids and derivatives	Alpha amino acids and derivatives	N-acyl-alpha amino acids and derivatives	N-acyl-alpha amino acids	none	none	none
10976	2-HEPTANOL	OtherMutliCpd	Compound	CCCCCC(C)O	CETWDUZRCINIHU-UHFFFAOYSA-N	Organic compounds	Lipids and lipid-like molecules	Fatty Acyls	Fatty alcohols	Fatty alcohols	none	none	none	none	none	none
10996	Butyl nitrite	OtherMutliCpd	Compound	CCCCON=O	JQJPBYFTQAANLE-UHFFFAOYSA-N	Organic compounds	Organic nitrogen compounds	Organonitrogen compounds	Organic nitroso compounds	Organic O-nitroso compounds	none	none	none	none	none	none
11004	Agrocybin	OtherMutliCpd	Compound	C(C#CC#CC#CC(=O)N)O	OXONWCQUZYDTNF-UHFFFAOYSA-N	Organic compounds	Organic acids and derivatives	Carboxylic acids and derivatives	Carboxylic acid derivatives	Carboxylic acid amides	Primary carboxylic acid amides	none	none	none	none	none
11005	Tetradecanoic acid	OtherMutliCpd	Compound	CCCCCCCCCCCCCC(=O)O	TUNFSRHWOTWDNC-UHFFFAOYSA-N	Organic compounds	Lipids and lipid-like molecules	Fatty Acyls	Fatty acids and conjugates	Long-chain fatty acids	none	none	none	none	none	none
11039	METHYL ISOBUTYRATE	OtherMutliCpd	Compound	CC(C)C(=O)OC	BHIWKHZACMWKOJ-UHFFFAOYSA-N	Organic compounds	Organic acids and derivatives	Carboxylic acids and derivatives	Carboxylic acid derivatives	Carboxylic acid esters	Methyl esters	none	none	none	none	none
11056	Polyporic acid	OtherMutliCpd	Compound	C1=CC=C(C=C1)C2=C(C(=O)C(=C(C2=O)O)C3=CC=CC=C3)O	HZKFHDXTSAYOSN-UHFFFAOYSA-N	Organic compounds	Organic oxygen compounds	Organooxygen compounds	Carbonyl compounds	Ketones	Cyclic ketones	Quinones	Benzoquinones	P-benzoquinones	none	none
11086	2'-Aminoacetophenone	OtherMutliCpd	Compound	CC(=O)C1=CC=CC=C1N	GTDQGKWDWVUKTI-UHFFFAOYSA-N	Organic compounds	Organic oxygen compounds	Organooxygen compounds	Carbonyl compounds	Ketones	Aryl ketones	Phenylketones	Alkyl-phenylketones	none	none	none
11092	PAEONOL	OtherMutliCpd	Compound	CC(=O)C1=C(C=C(C=C1)OC)O	UILPJVPSNHJFIK-UHFFFAOYSA-N	Organic compounds	Organic oxygen compounds	Organooxygen compounds	Carbonyl compounds	Ketones	Aryl ketones	Phenylketones	Alkyl-phenylketones	none	none	none
11103	HEMATOPORPHYRIN	OtherMutliCpd	Compound	CC1=C(C2=CC3=NC(=CC4=NC(=CC5=C(C(=C(N5)C=C1N2)C(C)O)C)C(=C4CCC(=O)O)C)C(=C3C)CCC(=O)O)C(C)O	KFKRXESVMDBTNQ-UHFFFAOYSA-N	Organic compounds	Organoheterocyclic compounds	Tetrapyrroles and derivatives	Porphyrins	Porphyrins	none	none	none	none	none	none
11118	5-Nitro-2-propoxyaniline	OtherMutliCpd	Compound	CCCOC1=C(C=C(C=C1)[N+](=O)[O-])N	RXQCEGOUSFBKPI-UHFFFAOYSA-N	Organic compounds	Benzenoids	Benzene and substituted derivatives	Nitrobenzenes	Nitrophenyl ethers	none	none	none	none	none	none
11124	METHYL PROPIONATE	OtherMutliCpd	Compound	CCC(=O)OC	RJUFJBKOKNCXHH-UHFFFAOYSA-N	Organic compounds	Organic acids and derivatives	Carboxylic acids and derivatives	Carboxylic acid derivatives	Carboxylic acid esters	Methyl esters	none	none	none	none	none
11144	ALUMINUM PALMITATE	OtherMutliCpd	Compound	CCCCCCCCCCCCCCCC(=O)[O-].CCCCCCCCCCCCCCCC(=O)[O-].CCCCCCCCCCCCCCCC(=O)[O-].[Al+3]	PZWDHVKNXVLHOV-UHFFFAOYSA-K	none	none	none	none	none	none	none	none	none	none	none
11146	TRISTEARIN	OtherMutliCpd	Compound	CCCCCCCCCCCCCCCCCC(=O)OCC(COC(=O)CCCCCCCCCCCCCCCCC)OC(=O)CCCCCCCCCCCCCCCCC	DCXXMTOCNZCJGO-UHFFFAOYSA-N	Organic compounds	Lipids and lipid-like molecules	Glycerolipids	Triradylcglycerols	Triacylglycerols	none	none	none	none	none	none
11147	TRIPALMITIN	OtherMutliCpd	Compound	CCCCCCCCCCCCCCCC(=O)OCC(COC(=O)CCCCCCCCCCCCCCC)OC(=O)CCCCCCCCCCCCCCC	PVNIQBQSYATKKL-UHFFFAOYSA-N	Organic compounds	Lipids and lipid-like molecules	Glycerolipids	Triradylcglycerols	Triacylglycerols	none	none	none	none	none	none
11148	TRIMYRISTIN	OtherMutliCpd	Compound	CCCCCCCCCCCCCC(=O)OCC(COC(=O)CCCCCCCCCCCCC)OC(=O)CCCCCCCCCCCCC	DUXYWXYOBMKGIN-UHFFFAOYSA-N	Organic compounds	Lipids and lipid-like molecules	Glycerolipids	Triradylcglycerols	Triacylglycerols	none	none	none	none	none	none
11160	Methyl isovalerate	OtherMutliCpd	Compound	CC(C)CC(=O)OC	OQAGVSWESNCJJT-UHFFFAOYSA-N	Organic compounds	Lipids and lipid-like molecules	Fatty Acyls	Fatty acid esters	Fatty acid methyl esters	none	none	none	none	none	none
11161	Glycylglycylglycine	OtherMutliCpd	Compound	C(C(=O)NCC(=O)NCC(=O)O)N	XKUKSGPZAADMRA-UHFFFAOYSA-N	Organic compounds	Organic acids and derivatives	Carboxylic acids and derivatives	Amino acids-- peptides-- and analogues	Peptides	Oligopeptides	none	none	none	none	none
11163	Glycylglycine	OtherMutliCpd	Compound	C(C(=O)NCC(=O)O)N	YMAWOPBAYDPSLA-UHFFFAOYSA-N	Organic compounds	Organic acids and derivatives	Carboxylic acids and derivatives	Amino acids-- peptides-- and analogues	Peptides	Dipeptides	none	none	none	none	none
11173	3-METHYL-2-BUTEN-1-OL	OtherMutliCpd	Compound	CC(=CCO)C	ASUAYTHWZCLXAN-UHFFFAOYSA-N	Organic compounds	Organic oxygen compounds	Organooxygen compounds	Alcohols and polyols	Primary alcohols	none	none	none	none	none	none
11176	PROPYL ISOVALERATE	OtherMutliCpd	Compound	CCCOC(=O)CC(C)C	LSJMDWFAADPNAX-UHFFFAOYSA-N	Organic compounds	Lipids and lipid-like molecules	Fatty Acyls	Fatty acid esters	Fatty acid esters	none	none	none	none	none	none
11178	ZINC STEARATE	OtherMutliCpd	Compound	CCCCCCCCCCCCCCCCCC(=O)[O-].CCCCCCCCCCCCCCCCCC(=O)[O-].[Zn+2]	XOOUIPVCVHRTMJ-UHFFFAOYSA-L	Organic compounds	Lipids and lipid-like molecules	Fatty Acyls	Fatty acids and conjugates	Long-chain fatty acids	none	none	none	none	none	none
11192	ZINC ACETATE	OtherMutliCpd	Compound	CC(=O)[O-].CC(=O)[O-].[Zn+2]	DJWUNCQRNNEAKC-UHFFFAOYSA-L	Organic compounds	Organic acids and derivatives	Carboxylic acids and derivatives	Carboxylic acids	Carboxylic acids	none	none	none	none	none	none
11197	Lignoceric acid	OtherMutliCpd	Compound	CCCCCCCCCCCCCCCCCCCCCCCC(=O)O	QZZGJDVWLFXDLK-UHFFFAOYSA-N	Organic compounds	Lipids and lipid-like molecules	Fatty Acyls	Fatty acids and conjugates	Very long-chain fatty acids	none	none	none	none	none	none
11199	Ethenol	OtherMutliCpd	Compound	C=CO	IMROMDMJAWUWLK-UHFFFAOYSA-N	Organic compounds	Organic oxygen compounds	Organooxygen compounds	Enols	Enols	none	none	none	none	none	none
11208	Isobutylene oxide	OtherMutliCpd	Compound	CC1(CO1)C	GELKGHVAFRCJNA-UHFFFAOYSA-N	Organic compounds	Organoheterocyclic compounds	Epoxides	none	Epoxides	none	none	none	none	none	none
11222	18-HYDROXYCORTICOSTERONE	OtherMutliCpd	Compound	C[C@]12CCC(=O)C=C1CC[C@@H]3[C@@H]2[C@H](C[C@]4([C@H]3CC[C@@H]4C(=O)CO)CO)O	HFSXHZZDNDGLQN-ZVIOFETBSA-N	Organic compounds	Lipids and lipid-like molecules	Steroids and steroid derivatives	Hydroxysteroids	21-hydroxysteroids	none	none	none	none	none	none
11230	Terpinen-4-ol	OtherMutliCpd	Compound	CC1=CCC(CC1)(C(C)C)O	WRYLYDPHFGVWKC-UHFFFAOYSA-N	Organic compounds	Lipids and lipid-like molecules	Prenol lipids	Monoterpenoids	Menthane monoterpenoids	none	none	none	none	none	none
11251	3-METHYL-2-BUTANONE	OtherMutliCpd	Compound	CC(C)C(=O)C	SYBYTAAJFKOIEJ-UHFFFAOYSA-N	Organic compounds	Organic oxygen compounds	Organooxygen compounds	Carbonyl compounds	Ketones	none	none	none	none	none	none
11261	3-METHYL-2-PENTANOL	OtherMutliCpd	Compound	CCC(C)C(C)O	ZXNBBWHRUSXUFZ-UHFFFAOYSA-N	Organic compounds	Organic oxygen compounds	Organooxygen compounds	Alcohols and polyols	Secondary alcohols	none	none	none	none	none	none
11265	2-METHYL-3-PENTANONE	OtherMutliCpd	Compound	CCC(=O)C(C)C	HYTRYEXINDDXJK-UHFFFAOYSA-N	Organic compounds	Organic oxygen compounds	Organooxygen compounds	Carbonyl compounds	Ketones	none	none	none	none	none	none
11271	2 4-DIMETHYL-3-PENTANONE	OtherMutliCpd	Compound	CC(C)C(=O)C(C)C	HXVNBWAKAOHACI-UHFFFAOYSA-N	Organic compounds	Organic oxygen compounds	Organooxygen compounds	Carbonyl compounds	Ketones	none	none	none	none	none	none
11302	5beta-Dihydrotestosterone	OtherMutliCpd	Compound	C[C@]12CCC(=O)C[C@H]1CC[C@@H]3[C@@H]2CC[C@]4([C@H]3CC[C@@H]4O)C	NVKAWKQGWWIWPM-MISPCMORSA-N	Organic compounds	Lipids and lipid-like molecules	Steroids and steroid derivatives	Androstane steroids	Androgens and derivatives	none	none	none	none	none	none
11304	1 4-DIMETHYLNAPHTHALENE	OtherMutliCpd	Compound	CC1=CC=C(C2=CC=CC=C12)C	APQSQLNWAIULLK-UHFFFAOYSA-N	Organic compounds	Benzenoids	Naphthalenes	none	Naphthalenes	none	none	none	none	none	none
11310	Acetomenaphthone	OtherMutliCpd	Compound	CC1=C(C2=CC=CC=C2C(=C1)OC(=O)C)OC(=O)C	RYWSYCQQUDFMAU-UHFFFAOYSA-N	Organic compounds	Benzenoids	Naphthalenes	none	Naphthalenes	none	none	none	none	none	none
11333	lactulose	Drug	Compound	C([C@@H]1[C@@H]([C@@H]([C@H]([C@@H](O1)O[C@@H]2[C@H](O[C@@]([C@H]2O)(CO)O)CO)O)O)O)O	JCQLYHFGKNRPGE-FCVZTGTOSA-N	Organic compounds	Organic oxygen compounds	Organooxygen compounds	Carbohydrates and carbohydrate conjugates	Glycosyl compounds	O-glycosyl compounds	none	none	none	none	none
11335	2 6-DIMETHYLPHENOL	OtherMutliCpd	Compound	CC1=C(C(=CC=C1)C)O	NXXYKOUNUYWIHA-UHFFFAOYSA-N	Organic compounds	Benzenoids	Phenols	Cresols	Ortho cresols	none	none	none	none	none	none
11349	3-Hydroxyflavone	OtherMutliCpd	Compound	C1=CC=C(C=C1)C2=C(C(=O)C3=CC=CC=C3O2)O	HVQAJTFOCKOKIN-UHFFFAOYSA-N	Organic compounds	Phenylpropanoids and polyketides	Flavonoids	Flavones	Flavonols	none	none	none	none	none	none
11363	1-PHENYL-1 2-PROPANEDIONE	OtherMutliCpd	Compound	CC(=O)C(=O)C1=CC=CC=C1	BVQVLAIMHVDZEL-UHFFFAOYSA-N	Organic compounds	Benzenoids	Benzene and substituted derivatives	Phenylpropanes	Phenylpropanes	none	none	none	none	none	none
11369	2 6-DIETHYLANILINE	OtherMutliCpd	Compound	CCC1=C(C(=CC=C1)CC)N	FOYHNROGBXVLLX-UHFFFAOYSA-N	Organic compounds	Benzenoids	Benzene and substituted derivatives	Aniline and substituted anilines	Aniline and substituted anilines	none	none	none	none	none	none
11370	2-METHOXYBENZOIC ACID	OtherMutliCpd	Compound	COC1=CC=CC=C1C(=O)O	ILUJQPXNXACGAN-UHFFFAOYSA-N	Organic compounds	Benzenoids	Benzene and substituted derivatives	Benzoic acids and derivatives	Methoxybenzoic acids and derivatives	O-methoxybenzoic acids and derivatives	none	none	none	none	none
11379	2-AMINOQUINOLINE	OtherMutliCpd	Compound	C1=CC=C2C(=C1)C=CC(=N2)N	GCMNJUJAKQGROZ-UHFFFAOYSA-N	Organic compounds	Organoheterocyclic compounds	Quinolines and derivatives	Aminoquinolines and derivatives	Aminoquinolines and derivatives	none	none	none	none	none	none
11388	ANATABINE	OtherMutliCpd	Compound	C1C=CCN[C@@H]1C2=CN=CC=C2	SOPPBXUYQGUQHE-JTQLQIEISA-N	Organic compounds	Organic nitrogen compounds	Organonitrogen compounds	Amines	Aralkylamines	none	none	none	none	none	none
11406	Allyl benzoate	OtherMutliCpd	Compound	C=CCOC(=O)C1=CC=CC=C1	LYJHVEDILOKZCG-UHFFFAOYSA-N	Organic compounds	Benzenoids	Benzene and substituted derivatives	Benzoic acids and derivatives	Benzoic acid esters	none	none	none	none	none	none
11419	2-METHYLCYCLOHEXANONE	OtherMutliCpd	Compound	CC1CCCCC1=O	LFSAPCRASZRSKS-UHFFFAOYSA-N	Organic compounds	Organic oxygen compounds	Organooxygen compounds	Carbonyl compounds	Ketones	Cyclic ketones	none	none	none	none	none
11427	2-Hydroxy-4-(methylthio)butyric acid	OtherMutliCpd	Compound	CSCCC(C(=O)O)O	ONFOSYPQQXJWGS-UHFFFAOYSA-N	Organic compounds	Lipids and lipid-like molecules	Fatty Acyls	Fatty acids and conjugates	Thia fatty acids	none	none	none	none	none	none
11449	Octane-2 3-dione	OtherMutliCpd	Compound	CCCCCC(=O)C(=O)C	XCBBNTFYSLADTO-UHFFFAOYSA-N	Organic compounds	Organic oxygen compounds	Organooxygen compounds	Carbonyl compounds	Ketones	Alpha-diketones	none	none	none	none	none
11455	3'-Methylacetophenone	OtherMutliCpd	Compound	CC1=CC=CC(=C1)C(=O)C	FSPSELPMWGWDRY-UHFFFAOYSA-N	Organic compounds	Organic oxygen compounds	Organooxygen compounds	Carbonyl compounds	Ketones	Aryl ketones	Phenylketones	Alkyl-phenylketones	none	none	none
11460	3'-Methoxyacetophenone	OtherMutliCpd	Compound	CC(=O)C1=CC(=CC=C1)OC	BAYUSCHCCGXLAY-UHFFFAOYSA-N	Organic compounds	Organic oxygen compounds	Organooxygen compounds	Carbonyl compounds	Ketones	Aryl ketones	Phenylketones	Alkyl-phenylketones	none	none	none
11461	3-METHOXYBENZOIC ACID	OtherMutliCpd	Compound	COC1=CC=CC(=C1)C(=O)O	XHQZJYCNDZAGLW-UHFFFAOYSA-N	Organic compounds	Benzenoids	Benzene and substituted derivatives	Benzoic acids and derivatives	Methoxybenzoic acids and derivatives	M-methoxybenzoic acids and derivatives	none	none	none	none	none
11468	1-Terpineol	OtherMutliCpd	Compound	CC(C)C1=CCC(CC1)(C)O	XJWZDXFFNOMMTD-UHFFFAOYSA-N	Organic compounds	Lipids and lipid-like molecules	Prenol lipids	Monoterpenoids	Menthane monoterpenoids	none	none	none	none	none	none
11487	Diphenylamine	OtherMutliCpd	Compound	C1=CC=C(C=C1)NC2=CC=CC=C2	DMBHHRLKUKUOEG-UHFFFAOYSA-N	Organic compounds	Benzenoids	Benzene and substituted derivatives	Aniline and substituted anilines	Aniline and substituted anilines	none	none	none	none	none	none
11492	m-Tyramine	OtherMutliCpd	Compound	C1=CC(=CC(=C1)O)CCN	GHFGJTVYMNRGBY-UHFFFAOYSA-N	Organic compounds	Benzenoids	Benzene and substituted derivatives	Phenethylamines	Phenethylamines	none	none	none	none	none	none
11503	N-Methylphenethylamine	OtherMutliCpd	Compound	CNCCC1=CC=CC=C1	SASNBVQSOZSTPD-UHFFFAOYSA-N	Organic compounds	Benzenoids	Benzene and substituted derivatives	Phenethylamines	Phenethylamines	none	none	none	none	none	none
11505	4-Methylbenzyl alcohol	OtherMutliCpd	Compound	CC1=CC=C(C=C1)CO	KMTDMTZBNYGUNX-UHFFFAOYSA-N	Organic compounds	Benzenoids	Benzene and substituted derivatives	Benzyl alcohols	Benzyl alcohols	none	none	none	none	none	none
11508	3-METHYL-1-PENTANOL	OtherMutliCpd	Compound	CCC(C)CCO	IWTBVKIGCDZRPL-UHFFFAOYSA-N	Organic compounds	Organic oxygen compounds	Organooxygen compounds	Alcohols and polyols	Primary alcohols	none	none	none	none	none	none
11509	3-HEXANONE	OtherMutliCpd	Compound	CCCC(=O)CC	PFCHFHIRKBAQGU-UHFFFAOYSA-N	Organic compounds	Organic oxygen compounds	Organooxygen compounds	Carbonyl compounds	Ketones	none	none	none	none	none	none
11514	ISOBUTYL ISOVALERATE	OtherMutliCpd	Compound	CC(C)CC(=O)OCC(C)C	KEBDNKNVCHQIJU-UHFFFAOYSA-N	Organic compounds	Lipids and lipid-like molecules	Fatty Acyls	Fatty acid esters	Fatty acid esters	none	none	none	none	none	none
11516	4-OCTANONE	OtherMutliCpd	Compound	CCCCC(=O)CCC	YWXLSHOWXZUMSR-UHFFFAOYSA-N	Organic compounds	Organic oxygen compounds	Organooxygen compounds	Carbonyl compounds	Ketones	none	none	none	none	none	none
11520	3-HEPTANOL	OtherMutliCpd	Compound	CCCCC(CC)O	RZKSECIXORKHQS-UHFFFAOYSA-N	Organic compounds	Organic oxygen compounds	Organooxygen compounds	Alcohols and polyols	Secondary alcohols	none	none	none	none	none	none
11525	4-METHYLCYCLOHEXANONE	OtherMutliCpd	Compound	CC1CCC(=O)CC1	VGVHNLRUAMRIEW-UHFFFAOYSA-N	Organic compounds	Organic oxygen compounds	Organooxygen compounds	Carbonyl compounds	Ketones	Cyclic ketones	none	none	none	none	none
11526	2 5-DIMETHYLPYRIDINE	OtherMutliCpd	Compound	CC1=CN=C(C=C1)C	XWKFPIODWVPXLX-UHFFFAOYSA-N	Organic compounds	Organoheterocyclic compounds	Pyridines and derivatives	Methylpyridines	Methylpyridines	none	none	none	none	none	none
11527	3-OCTANOL	OtherMutliCpd	Compound	CCCCCC(CC)O	NMRPBPVERJPACX-UHFFFAOYSA-N	Organic compounds	Lipids and lipid-like molecules	Fatty Acyls	Fatty alcohols	Fatty alcohols	none	none	none	none	none	none
11529	Butyl propionate	OtherMutliCpd	Compound	CCCCOC(=O)CC	BTMVHUNTONAYDX-UHFFFAOYSA-N	Organic compounds	Organic acids and derivatives	Carboxylic acids and derivatives	Carboxylic acid derivatives	Carboxylic acid esters	none	none	none	none	none	none
11543	2-METHYL-2-PENTANOL	OtherMutliCpd	Compound	CCCC(C)(C)O	WFRBDWRZVBPBDO-UHFFFAOYSA-N	Organic compounds	Organic oxygen compounds	Organooxygen compounds	Alcohols and polyols	Tertiary alcohols	none	none	none	none	none	none
11552	3-Methylbutanal	OtherMutliCpd	Compound	CC(C)CC=O	YGHRJJRRZDOVPD-UHFFFAOYSA-N	Organic compounds	Organic oxygen compounds	Organooxygen compounds	Carbonyl compounds	Aldehydes	Alpha-hydrogen aldehydes	none	none	none	none	none
11566	3-METHYLCYCLOHEXANOL	OtherMutliCpd	Compound	CC1CCCC(C1)O	HTSABYAWKQAHBT-UHFFFAOYSA-N	Organic compounds	Organic oxygen compounds	Organooxygen compounds	Alcohols and polyols	Secondary alcohols	Cyclohexanols	none	none	none	none	none
11567	3-METHYLCYCLOHEXANONE	OtherMutliCpd	Compound	CC1CCCC(=O)C1	UJBOOUHRTQVGRU-UHFFFAOYSA-N	Organic compounds	Organic oxygen compounds	Organooxygen compounds	Carbonyl compounds	Ketones	Cyclic ketones	none	none	none	none	none
11569	3-Methoxybenzaldehyde	OtherMutliCpd	Compound	COC1=CC=CC(=C1)C=O	WMPDAIZRQDCGFH-UHFFFAOYSA-N	Organic compounds	Benzenoids	Benzene and substituted derivatives	Benzoyl derivatives	Benzoyl derivatives	none	none	none	none	none	none
11576	Butyl acetoacetate	OtherMutliCpd	Compound	CCCCOC(=O)CC(=O)C	REIYHFWZISXFKU-UHFFFAOYSA-N	Organic compounds	Organic acids and derivatives	Keto acids and derivatives	Beta-keto acids and derivatives	Beta-keto acids and derivatives	none	none	none	none	none	none
11579	4-Oxopentanoic acid	OtherMutliCpd	Compound	CC(=O)CCC(=O)O	JOOXCMJARBKPKM-UHFFFAOYSA-N	Organic compounds	Organic acids and derivatives	Keto acids and derivatives	Gamma-keto acids and derivatives	Gamma-keto acids and derivatives	none	none	none	none	none	none
11583	2-HEXANONE	OtherMutliCpd	Compound	CCCCC(=O)C	QQZOPKMRPOGIEB-UHFFFAOYSA-N	Organic compounds	Organic oxygen compounds	Organooxygen compounds	Carbonyl compounds	Ketones	none	none	none	none	none	none
11593	Acetoxyacetone	OtherMutliCpd	Compound	CC(=O)COC(=O)C	DBERHVIZRVGDFO-UHFFFAOYSA-N	Organic compounds	Organic oxygen compounds	Organooxygen compounds	Carbonyl compounds	Alpha-acyloxy carbonyl compounds	Alpha-acyloxy ketones	none	none	none	none	none
11614	BUTYL FORMATE	OtherMutliCpd	Compound	CCCCOC=O	NMJJFJNHVMGPGM-UHFFFAOYSA-N	Organic compounds	Organic acids and derivatives	Carboxylic acids and derivatives	Carboxylic acid derivatives	Carboxylic acid esters	none	none	none	none	none	none
11622	2-TRIDECANONE	OtherMutliCpd	Compound	CCCCCCCCCCCC(=O)C	CYIFVRUOHKNECG-UHFFFAOYSA-N	Organic compounds	Organic oxygen compounds	Organooxygen compounds	Carbonyl compounds	Ketones	none	none	none	none	none	none
11671	2-HYDROXYISOBUTYRIC ACID	OtherMutliCpd	Compound	CC(C)(C(=O)O)O	BWLBGMIXKSTLSX-UHFFFAOYSA-N	Organic compounds	Organic acids and derivatives	Hydroxy acids and derivatives	Alpha hydroxy acids and derivatives	Alpha hydroxy acids and derivatives	none	none	none	none	none	none
11686	DIMETHYLMALONIC ACID	OtherMutliCpd	Compound	CC(C)(C(=O)O)C(=O)O	OREAFAJWWJHCOT-UHFFFAOYSA-N	Organic compounds	Organic acids and derivatives	Carboxylic acids and derivatives	Dicarboxylic acids and derivatives	Dicarboxylic acids and derivatives	none	none	none	none	none	none
11701	2 2-DIMETHYLSUCCINIC ACID	OtherMutliCpd	Compound	CC(C)(CC(=O)O)C(=O)O	GOHPTLYPQCTZSE-UHFFFAOYSA-N	Organic compounds	Lipids and lipid-like molecules	Fatty Acyls	Fatty acids and conjugates	Branched fatty acids	Methyl-branched fatty acids	none	none	none	none	none
11732	3-METHYL-2-BUTANOL	OtherMutliCpd	Compound	CC(C)C(C)O	MXLMTQWGSQIYOW-UHFFFAOYSA-N	Organic compounds	Organic oxygen compounds	Organooxygen compounds	Alcohols and polyols	Secondary alcohols	none	none	none	none	none	none
11747	2 3-PENTANEDIONE	OtherMutliCpd	Compound	CCC(=O)C(=O)C	TZMFJUDUGYTVRY-UHFFFAOYSA-N	Organic compounds	Organic oxygen compounds	Organooxygen compounds	Carbonyl compounds	Ketones	Alpha-diketones	none	none	none	none	none
11756	ETHYLMALONIC ACID	OtherMutliCpd	Compound	CCC(C(=O)O)C(=O)O	UKFXDFUAPNAMPJ-UHFFFAOYSA-N	Organic compounds	Lipids and lipid-like molecules	Fatty Acyls	Fatty acids and conjugates	Branched fatty acids	none	none	none	none	none	none
11804	3-METHYLURIC ACID	OtherMutliCpd	Compound	CN1C2=C(C(=O)NC1=O)NC(=O)N2	ODCYDGXXCHTFIR-UHFFFAOYSA-N	Organic compounds	Organoheterocyclic compounds	Imidazopyrimidines	Purines and purine derivatives	Xanthines	none	none	none	none	none	none
11811	3-hydroxy-L-kynurenine	OtherMutliCpd	Compound	C1=CC(=C(C(=C1)O)N)C(=O)C[C@@H](C(=O)O)N	VCKPUUFAIGNJHC-LURJTMIESA-N	Organic compounds	Organic oxygen compounds	Organooxygen compounds	Carbonyl compounds	Ketones	Aryl ketones	Phenylketones	Alkyl-phenylketones	none	none	none
11847	2 6-DIBROMOPHENOL	OtherMutliCpd	Compound	C1=CC(=C(C(=C1)Br)O)Br	SSIZLKDLDKIHEV-UHFFFAOYSA-N	Organic compounds	Benzenoids	Phenols	Halophenols	Bromophenols	O-bromophenols	none	none	none	none	none
11850	galactitol	OtherMutliCpd	Compound	C([C@H]([C@@H]([C@@H]([C@H](CO)O)O)O)O)O	FBPFZTCFMRRESA-GUCUJZIJSA-N	Organic compounds	Organic oxygen compounds	Organooxygen compounds	Carbohydrates and carbohydrate conjugates	Sugar alcohols	none	none	none	none	none	none
11902	Methyl 2-furoate	OtherMutliCpd	Compound	COC(=O)C1=CC=CO1	HDJLSECJEQSPKW-UHFFFAOYSA-N	Organic compounds	Organoheterocyclic compounds	Furans	Furoic acid and derivatives	Furoic acid esters	none	none	none	none	none	none
11915	BENZOYLFORMIC ACID	OtherMutliCpd	Compound	C1=CC=C(C=C1)C(=O)C(=O)O	FAQJJMHZNSSFSM-UHFFFAOYSA-N	Organic compounds	Benzenoids	Benzene and substituted derivatives	Benzoyl derivatives	Benzoyl derivatives	none	none	none	none	none	none
11920	2-(HYDROXYMETHYL)BENZOIC ACID	OtherMutliCpd	Compound	C1=CC=C(C(=C1)CO)C(=O)O	MGMNPSAERQZUIM-UHFFFAOYSA-N	Organic compounds	Benzenoids	Benzene and substituted derivatives	Benzoic acids and derivatives	Benzoic acids	none	none	none	none	none	none
11952	2-Aminoacetophenone	OtherMutliCpd	Compound	C1=CC=C(C=C1)C(=O)CN	HEQOJEGTZCTHCF-UHFFFAOYSA-N	Organic compounds	Organic oxygen compounds	Organooxygen compounds	Carbonyl compounds	Ketones	Aryl ketones	Phenylketones	Alkyl-phenylketones	none	none	none
11970	2-Hydroxyphenylacetic acid	OtherMutliCpd	Compound	C1=CC=C(C(=C1)CC(=O)O)O	CCVYRRGZDBSHFU-UHFFFAOYSA-N	Organic compounds	Benzenoids	Benzene and substituted derivatives	Phenylacetic acids	2(hydroxyphenyl)acetic acids	none	none	none	none	none	none
11980	ETHYL 2-FUROATE	OtherMutliCpd	Compound	CCOC(=O)C1=CC=CO1	NHXSTXWKZVAVOQ-UHFFFAOYSA-N	Organic compounds	Organoheterocyclic compounds	Furans	Furoic acid and derivatives	Furoic acid esters	none	none	none	none	none	none
11982	Propyl 2-furoate	OtherMutliCpd	Compound	CCCOC(=O)C1=CC=CO1	HSCVIIISAAEVQT-UHFFFAOYSA-N	Organic compounds	Organoheterocyclic compounds	Furans	Furoic acid and derivatives	Furoic acid esters	none	none	none	none	none	none
12005	2 4-DIBROMOPHENOL	OtherMutliCpd	Compound	C1=CC(=C(C=C1Br)Br)O	FAXWFCTVSHEODL-UHFFFAOYSA-N	Organic compounds	Benzenoids	Phenols	Halophenols	Bromophenols	P-bromophenols	none	none	none	none	none
12020	1-PENTEN-3-OL	OtherMutliCpd	Compound	CCC(C=C)O	VHVMXWZXFBOANQ-UHFFFAOYSA-N	Organic compounds	Organic oxygen compounds	Organooxygen compounds	Alcohols and polyols	Secondary alcohols	none	none	none	none	none	none
12025	2-Pyrrolidinone	OtherMutliCpd	Compound	C1CC(=O)NC1	HNJBEVLQSNELDL-UHFFFAOYSA-N	Organic compounds	Organoheterocyclic compounds	Pyrrolidines	Pyrrolidones	Pyrrolidine-2-ones	none	none	none	none	none	none
12035	N-Acetyl-L-cysteine	Drug	Compound	CC(=O)N[C@@H](CS)C(=O)O	PWKSKIMOESPYIA-BYPYZUCNSA-N	Organic compounds	Organic acids and derivatives	Carboxylic acids and derivatives	Amino acids-- peptides-- and analogues	Amino acids and derivatives	Alpha amino acids and derivatives	N-acyl-alpha amino acids and derivatives	N-acyl-alpha amino acids	N-acyl-L-alpha-amino acids	none	none
12044	ISOPROPYL ISOBUTYRATE	OtherMutliCpd	Compound	CC(C)C(=O)OC(C)C	WVRPFQGZHKZCEB-UHFFFAOYSA-N	Organic compounds	Organic acids and derivatives	Carboxylic acids and derivatives	Carboxylic acid derivatives	Carboxylic acid esters	none	none	none	none	none	none
12046	2-METHYLGLUTARIC ACID	OtherMutliCpd	Compound	CC(CCC(=O)O)C(=O)O	AQYCMVICBNBXNA-UHFFFAOYSA-N	Organic compounds	Lipids and lipid-like molecules	Fatty Acyls	Fatty acids and conjugates	Branched fatty acids	Methyl-branched fatty acids	none	none	none	none	none
12072	Dihydrocarveol	OtherMutliCpd	Compound	CC1CCC(CC1O)C(=C)C	KRCZYMFUWVJCLI-UHFFFAOYSA-N	Organic compounds	Lipids and lipid-like molecules	Prenol lipids	Monoterpenoids	Menthane monoterpenoids	none	none	none	none	none	none
12073	3 4-DIMETHYLBENZOIC ACID	OtherMutliCpd	Compound	CC1=C(C=C(C=C1)C(=O)O)C	OPVAJFQBSDUNQA-UHFFFAOYSA-N	Organic compounds	Benzenoids	Benzene and substituted derivatives	Benzoic acids and derivatives	Benzoic acids	none	none	none	none	none	none
12086	4-ETHYLBENZOIC ACID	OtherMutliCpd	Compound	CCC1=CC=C(C=C1)C(=O)O	ZQVKTHRQIXSMGY-UHFFFAOYSA-N	Organic compounds	Benzenoids	Benzene and substituted derivatives	Benzoic acids and derivatives	Benzoic acids	none	none	none	none	none	none
12097	5-METHYLFURFURAL	OtherMutliCpd	Compound	CC1=CC=C(O1)C=O	OUDFNZMQXZILJD-UHFFFAOYSA-N	Organic compounds	Organic oxygen compounds	Organooxygen compounds	Carbonyl compounds	Aldehydes	Aryl-aldehydes	none	none	none	none	none
12105	3-Methylbenzaldehyde	OtherMutliCpd	Compound	CC1=CC=CC(=C1)C=O	OVWYEQOVUDKZNU-UHFFFAOYSA-N	Organic compounds	Benzenoids	Benzene and substituted derivatives	Benzoyl derivatives	Benzoyl derivatives	none	none	none	none	none	none
12121	3-Methylphenylacetic acid	OtherMutliCpd	Compound	CC1=CC(=CC=C1)CC(=O)O	GJMPSRSMBJLKKB-UHFFFAOYSA-N	Organic compounds	Benzenoids	Benzene and substituted derivatives	Toluenes	Toluenes	none	none	none	none	none	none
12122	3-Hydroxyphenylacetic acid	OtherMutliCpd	Compound	C1=CC(=CC(=C1)O)CC(=O)O	FVMDYYGIDFPZAX-UHFFFAOYSA-N	Organic compounds	Benzenoids	Phenols	1-hydroxy-4-unsubstituted benzenoids	1-hydroxy-4-unsubstituted benzenoids	none	none	none	none	none	none
12131	Trihexanoin	OtherMutliCpd	Compound	CCCCCC(=O)OCC(COC(=O)CCCCC)OC(=O)CCCCC	MAYCICSNZYXLHB-UHFFFAOYSA-N	Organic compounds	Lipids and lipid-like molecules	Glycerolipids	Triradylcglycerols	Triacylglycerols	none	none	none	none	none	none
12146	CYCLOHEXYL ACETATE	OtherMutliCpd	Compound	CC(=O)OC1CCCCC1	YYLLIJHXUHJATK-UHFFFAOYSA-N	Organic compounds	Organic acids and derivatives	Carboxylic acids and derivatives	Carboxylic acid derivatives	Carboxylic acid esters	none	none	none	none	none	none
12150	4-Ethoxyphenol	OtherMutliCpd	Compound	CCOC1=CC=C(C=C1)O	LKVFCSWBKOVHAH-UHFFFAOYSA-N	Organic compounds	Benzenoids	Phenols	4-alkoxyphenols	4-alkoxyphenols	none	none	none	none	none	none
12161	4-Methylstyrene	OtherMutliCpd	Compound	CC1=CC=C(C=C1)C=C	JLBJTVDPSNHSKJ-UHFFFAOYSA-N	Organic compounds	Benzenoids	Benzene and substituted derivatives	Styrenes	Styrenes	none	none	none	none	none	none
12168	1-(2-Furyl)-1 3-butanedione	OtherMutliCpd	Compound	CC(=O)CC(=O)C1=CC=CO1	GPYKJDYMMUIUFG-UHFFFAOYSA-N	Organic compounds	Organic oxygen compounds	Organooxygen compounds	Carbonyl compounds	Ketones	Aryl ketones	Aryl alkyl ketones	none	none	none	none
12170	Furfuryl acetate	OtherMutliCpd	Compound	CC(=O)OCC1=CC=CO1	CKOYRRWBOKMNRG-UHFFFAOYSA-N	Organic compounds	Organoheterocyclic compounds	Heteroaromatic compounds	none	Heteroaromatic compounds	none	none	none	none	none	none
12178	3-HEXANOL	OtherMutliCpd	Compound	CCCC(CC)O	ZOCHHNOQQHDWHG-UHFFFAOYSA-N	Organic compounds	Organic oxygen compounds	Organooxygen compounds	Alcohols and polyols	Secondary alcohols	none	none	none	none	none	none
12180	Methyl butyrate	OtherMutliCpd	Compound	CCCC(=O)OC	UUIQMZJEGPQKFD-UHFFFAOYSA-N	Organic compounds	Lipids and lipid-like molecules	Fatty Acyls	Fatty acid esters	Fatty acid methyl esters	none	none	none	none	none	none
12187	5-Methylhexan-3-one	OtherMutliCpd	Compound	CCC(=O)CC(C)C	DXVYLFHTJZWTRF-UHFFFAOYSA-N	Organic compounds	Organic oxygen compounds	Organooxygen compounds	Carbonyl compounds	Ketones	none	none	none	none	none	none
12198	1 2-Diacetoxypropane	OtherMutliCpd	Compound	CC(COC(=O)C)OC(=O)C	MLHOXUWWKVQEJB-UHFFFAOYSA-N	Organic compounds	Organic acids and derivatives	Carboxylic acids and derivatives	Dicarboxylic acids and derivatives	Dicarboxylic acids and derivatives	none	none	none	none	none	none
12206	METHYL VALERATE	OtherMutliCpd	Compound	CCCCC(=O)OC	HNBDRPTVWVGKBR-UHFFFAOYSA-N	Organic compounds	Lipids and lipid-like molecules	Fatty Acyls	Fatty acid esters	Fatty acid methyl esters	none	none	none	none	none	none
12209	2-METHYLBUTYL ACETATE	OtherMutliCpd	Compound	CCC(C)COC(=O)C	XHIUFYZDQBSEMF-UHFFFAOYSA-N	Organic compounds	Organic acids and derivatives	Carboxylic acids and derivatives	Carboxylic acid derivatives	Carboxylic acid esters	none	none	none	none	none	none
12216	3-NONANOL	OtherMutliCpd	Compound	CCCCCCC(CC)O	GYSCXPVAKHVAAY-UHFFFAOYSA-N	Organic compounds	Lipids and lipid-like molecules	Fatty Acyls	Fatty alcohols	Fatty alcohols	none	none	none	none	none	none
12217	Pentyl propionate	OtherMutliCpd	Compound	CCCCCOC(=O)CC	TWSRVQVEYJNFKQ-UHFFFAOYSA-N	Organic compounds	Organic acids and derivatives	Carboxylic acids and derivatives	Carboxylic acid derivatives	Carboxylic acid esters	none	none	none	none	none	none
12219	N-Ethylmethylamine	OtherMutliCpd	Compound	CCNC	LIWAQLJGPBVORC-UHFFFAOYSA-N	Organic compounds	Organic nitrogen compounds	Organonitrogen compounds	Amines	Secondary amines	Dialkylamines	none	none	none	none	none
12222	Propiolaldehyde	OtherMutliCpd	Compound	C#CC=O	IJNJLGFTSIAHEA-UHFFFAOYSA-N	Organic compounds	Acetylides	none	none	Acetylides	none	none	none	none	none	none
12253	N-ETHYLACETAMIDE	OtherMutliCpd	Compound	CCNC(=O)C	PMDCZENCAXMSOU-UHFFFAOYSA-N	Organic compounds	Organic acids and derivatives	Carboximidic acids and derivatives	Carboximidic acids	Carboximidic acids	none	none	none	none	none	none
12257	ISOPROPYL FORMATE	OtherMutliCpd	Compound	CC(C)OC=O	RMOUBSOVHSONPZ-UHFFFAOYSA-N	Organic compounds	Organic acids and derivatives	Carboxylic acids and derivatives	Carboxylic acid derivatives	Carboxylic acid esters	none	none	none	none	none	none
12265	2 5-Dimethyl-1H-pyrrole	OtherMutliCpd	Compound	CC1=CC=C(N1)C	PAPNRQCYSFBWDI-UHFFFAOYSA-N	Organic compounds	Organoheterocyclic compounds	Pyrroles	Substituted pyrroles	Substituted pyrroles	none	none	none	none	none	none
12266	2 5-DIMETHYLFURAN	OtherMutliCpd	Compound	CC1=CC=C(O1)C	GSNUFIFRDBKVIE-UHFFFAOYSA-N	Organic compounds	Organoheterocyclic compounds	Heteroaromatic compounds	none	Heteroaromatic compounds	none	none	none	none	none	none
12272	3-IODOPHENOL	OtherMutliCpd	Compound	C1=CC(=CC(=C1)I)O	FXTKWBZFNQHAAO-UHFFFAOYSA-N	Organic compounds	Benzenoids	Phenols	Halophenols	Iodophenols	M-iodophenols	none	none	none	none	none
12278	2-PENTYL ACETATE	OtherMutliCpd	Compound	CCCC(C)OC(=O)C	GQKZRWSUJHVIPE-UHFFFAOYSA-N	Organic compounds	Organic acids and derivatives	Carboxylic acids and derivatives	Carboxylic acid derivatives	Carboxylic acid esters	none	none	none	none	none	none
12284	3-METHYLGLUTARIC ACID	OtherMutliCpd	Compound	CC(CC(=O)O)CC(=O)O	XJMMNTGIMDZPMU-UHFFFAOYSA-N	Organic compounds	Lipids and lipid-like molecules	Fatty Acyls	Fatty acids and conjugates	Branched fatty acids	Methyl-branched fatty acids	none	none	none	none	none
12293	PROPYL HEXANOATE	OtherMutliCpd	Compound	CCCCCC(=O)OCCC	HTUIWRWYYVBCFT-UHFFFAOYSA-N	Organic compounds	Lipids and lipid-like molecules	Fatty Acyls	Fatty acid esters	Fatty acid esters	none	none	none	none	none	none
12294	Butyl hexanoate	OtherMutliCpd	Compound	CCCCCC(=O)OCCCC	RPRPDTXKGSIXMD-UHFFFAOYSA-N	Organic compounds	Lipids and lipid-like molecules	Fatty Acyls	Fatty acid esters	Fatty acid esters	none	none	none	none	none	none
12297	2-HEXANOL	OtherMutliCpd	Compound	CCCCC(C)O	QNVRIHYSUZMSGM-UHFFFAOYSA-N	Organic compounds	Organic oxygen compounds	Organooxygen compounds	Alcohols and polyols	Secondary alcohols	none	none	none	none	none	none
12301	ETHOXYACETIC ACID	OtherMutliCpd	Compound	CCOCC(=O)O	YZGQDNOIGFBYKF-UHFFFAOYSA-N	Organic compounds	Organic acids and derivatives	Carboxylic acids and derivatives	Carboxylic acids	Carboxylic acids	none	none	none	none	none	none
12327	ETHYL UNDECANOATE	OtherMutliCpd	Compound	CCCCCCCCCCC(=O)OCC	IAFQYUQIAOWKSB-UHFFFAOYSA-N	Organic compounds	Lipids and lipid-like molecules	Fatty Acyls	Fatty acid esters	Fatty acid esters	none	none	none	none	none	none
12329	Dimethyl adipate	OtherMutliCpd	Compound	COC(=O)CCCCC(=O)OC	UDSFAEKRVUSQDD-UHFFFAOYSA-N	Organic compounds	Lipids and lipid-like molecules	Fatty Acyls	Fatty acid esters	Fatty acid methyl esters	none	none	none	none	none	none
12344	5-METHYLHEXANOIC ACID	OtherMutliCpd	Compound	CC(C)CCCC(=O)O	MHPUGCYGQWGLJL-UHFFFAOYSA-N	Organic compounds	Lipids and lipid-like molecules	Fatty Acyls	Fatty acids and conjugates	Medium-chain fatty acids	none	none	none	none	none	none
12348	Amyl acetate	OtherMutliCpd	Compound	CCCCCOC(=O)C	PGMYKACGEOXYJE-UHFFFAOYSA-N	Organic compounds	Organic acids and derivatives	Carboxylic acids and derivatives	Carboxylic acid derivatives	Carboxylic acid esters	none	none	none	none	none	none
12366	ETHYL PALMITATE	OtherMutliCpd	Compound	CCCCCCCCCCCCCCCC(=O)OCC	XIRNKXNNONJFQO-UHFFFAOYSA-N	Organic compounds	Lipids and lipid-like molecules	Fatty Acyls	Fatty acid esters	Fatty acid esters	none	none	none	none	none	none
12367	2-NONANOL	OtherMutliCpd	Compound	CCCCCCCC(C)O	NGDNVOAEIVQRFH-UHFFFAOYSA-N	Organic compounds	Lipids and lipid-like molecules	Fatty Acyls	Fatty alcohols	Fatty alcohols	none	none	none	none	none	none
12397	1-PENTADECANOL	OtherMutliCpd	Compound	CCCCCCCCCCCCCCCO	REIUXOLGHVXAEO-UHFFFAOYSA-N	Organic compounds	Lipids and lipid-like molecules	Fatty Acyls	Fatty alcohols	Long-chain fatty alcohols	none	none	none	none	none	none
12404	1-EICOSANOL	OtherMutliCpd	Compound	CCCCCCCCCCCCCCCCCCCCO	BTFJIXJJCSYFAL-UHFFFAOYSA-N	Organic compounds	Lipids and lipid-like molecules	Fatty Acyls	Fatty alcohols	Long-chain fatty alcohols	none	none	none	none	none	none
12432	acetic acid amine	OtherMutliCpd	Compound	CC(=O)O.N	USFZMSVCRYTOJT-UHFFFAOYSA-N	Organic compounds	Organic acids and derivatives	Carboxylic acids and derivatives	Carboxylic acids	Carboxylic acids	none	none	none	none	none	none
12462	1 2 3-TRIMETHOXYBENZENE	OtherMutliCpd	Compound	COC1=C(C(=CC=C1)OC)OC	CRUILBNAQILVHZ-UHFFFAOYSA-N	Organic compounds	Benzenoids	Phenol ethers	Anisoles	Anisoles	none	none	none	none	none	none
12473	PYRROLE-2-CARBOXYLIC ACID	OtherMutliCpd	Compound	C1=CNC(=C1)C(=O)O	WRHZVMBBRYBTKZ-UHFFFAOYSA-N	Organic compounds	Organoheterocyclic compounds	Pyrroles	Pyrrole carboxylic acids and derivatives	Pyrrole carboxylic acids	Pyrrole 2-carboxylic acids	none	none	none	none	none
12489	2-Methyl-1H-pyrrole	OtherMutliCpd	Compound	CC1=CC=CN1	TVCXVUHHCUYLGX-UHFFFAOYSA-N	Organic compounds	Organoheterocyclic compounds	Pyrroles	Substituted pyrroles	Substituted pyrroles	none	none	none	none	none	none
12496	Aluminum stearate	OtherMutliCpd	Compound	CCCCCCCCCCCCCCCCCC(=O)[O-].CCCCCCCCCCCCCCCCCC(=O)[O-].CCCCCCCCCCCCCCCCCC(=O)[O-].[Al+3]	CEGOLXSVJUTHNZ-UHFFFAOYSA-K	Organic compounds	Lipids and lipid-like molecules	Fatty Acyls	Fatty acids and conjugates	Long-chain fatty acids	none	none	none	none	none	none
12508	ISOPROPYL PROPIONATE	OtherMutliCpd	Compound	CCC(=O)OC(C)C	IJMWOMHMDSDKGK-UHFFFAOYSA-N	Organic compounds	Organic acids and derivatives	Carboxylic acids and derivatives	Carboxylic acid derivatives	Carboxylic acid esters	none	none	none	none	none	none
12529	Pentyl formate	OtherMutliCpd	Compound	CCCCCOC=O	DIQMPQMYFZXDAX-UHFFFAOYSA-N	Organic compounds	Organic acids and derivatives	Carboxylic acids and derivatives	Carboxylic acid derivatives	Carboxylic acid esters	none	none	none	none	none	none
12530	TRIDECANOIC ACID	OtherMutliCpd	Compound	CCCCCCCCCCCCC(=O)O	SZHOJFHSIKHZHA-UHFFFAOYSA-N	Organic compounds	Lipids and lipid-like molecules	Fatty Acyls	Fatty acids and conjugates	Long-chain fatty acids	none	none	none	none	none	none
12533	OCTADECANAL	OtherMutliCpd	Compound	CCCCCCCCCCCCCCCCCC=O	FWWQKRXKHIRPJY-UHFFFAOYSA-N	Organic compounds	Lipids and lipid-like molecules	Fatty Acyls	Fatty aldehydes	Fatty aldehydes	none	none	none	none	none	none
12547	5b-Pregnanediol	OtherMutliCpd	Compound	CCC1CCC2C1(CCC3C2CCC4C3(CCCC4)C)C	JWMFYGXQPXQEEM-UHFFFAOYSA-N	Organic compounds	Lipids and lipid-like molecules	Steroids and steroid derivatives	Pregnane steroids	Pregnane steroids	none	none	none	none	none	none
12555	BENZYDAMINE	Drug	Compound	CN(C)CCCOC1=NN(C2=CC=CC=C21)CC3=CC=CC=C3	CNBGNNVCVSKAQZ-UHFFFAOYSA-N	Organic compounds	Organoheterocyclic compounds	Benzopyrazoles	Indazoles	Indazoles	none	none	none	none	none	none
12566	4-Methylbiphenyl	OtherMutliCpd	Compound	CC1=CC=C(C=C1)C2=CC=CC=C2	ZZLCFHIKESPLTH-UHFFFAOYSA-N	Organic compounds	Benzenoids	Benzene and substituted derivatives	Biphenyls and derivatives	Biphenyls and derivatives	none	none	none	none	none	none
12570	2-PROPYLPHENOL	OtherMutliCpd	Compound	CCCC1=CC=CC=C1O	LCHYEKKJCUJAKN-UHFFFAOYSA-N	Organic compounds	Benzenoids	Benzene and substituted derivatives	Phenylpropanes	Phenylpropanes	none	none	none	none	none	none
12571	PROPYL ISOBUTYRATE	OtherMutliCpd	Compound	CCCOC(=O)C(C)C	AZFUASHXSOTBNU-UHFFFAOYSA-N	Organic compounds	Organic acids and derivatives	Carboxylic acids and derivatives	Carboxylic acid derivatives	Carboxylic acid esters	none	none	none	none	none	none
12578	4'-Isopropylacetophenone	OtherMutliCpd	Compound	CC(C)C1=CC=C(C=C1)C(=O)C	PDLCCNYKIIUWHA-UHFFFAOYSA-N	Organic compounds	Organic oxygen compounds	Organooxygen compounds	Carbonyl compounds	Ketones	Aryl ketones	Phenylketones	Alkyl-phenylketones	none	none	none
12580	4-PROPYLPHENOL	OtherMutliCpd	Compound	CCCC1=CC=C(C=C1)O	KLSLBUSXWBJMEC-UHFFFAOYSA-N	Organic compounds	Benzenoids	Benzene and substituted derivatives	Phenylpropanes	Phenylpropanes	none	none	none	none	none	none
12581	3-Phenylpropanenitrile	OtherMutliCpd	Compound	C1=CC=C(C=C1)CCC#N	ACRWYXSKEHUQDB-UHFFFAOYSA-N	Organic compounds	Benzenoids	Benzene and substituted derivatives	none	Benzene and substituted derivatives	none	none	none	none	none	none
12587	4-METHYLPENTANOIC ACID	OtherMutliCpd	Compound	CC(C)CCC(=O)O	FGKJLKRYENPLQH-UHFFFAOYSA-N	Organic compounds	Lipids and lipid-like molecules	Fatty Acyls	Fatty acids and conjugates	Branched fatty acids	Methyl-branched fatty acids	none	none	none	none	none
12591	NONADECANOIC ACID	OtherMutliCpd	Compound	CCCCCCCCCCCCCCCCCCC(=O)O	ISYWECDDZWTKFF-UHFFFAOYSA-N	Organic compounds	Lipids and lipid-like molecules	Fatty Acyls	Fatty acids and conjugates	Long-chain fatty acids	none	none	none	none	none	none
12594	Prasterone sulfate	OtherMutliCpd	Compound	C[C@]12CC[C@H]3[C@H]([C@@H]1CCC2=O)CC=C4[C@@]3(CC[C@@H](C4)OS(=O)(=O)O)C	CZWCKYRVOZZJNM-USOAJAOKSA-N	Organic compounds	Lipids and lipid-like molecules	Steroids and steroid derivatives	Sulfated steroids	Sulfated steroids	none	none	none	none	none	none
12599	dAMP	OtherMutliCpd	Compound	C1[C@@H]([C@H](O[C@H]1N2C=NC3=C2N=CN=C3N)COP(=O)(O)O)O	KHWCHTKSEGGWEX-RRKCRQDMSA-N	Organic compounds	Nucleosides-- nucleotides-- and analogues	Purine nucleotides	Purine deoxyribonucleotides	Purine deoxyribonucleoside monophosphates	Purine 2'-deoxyribonucleoside monophosphates	none	none	none	none	none
12613	ISOAMYL ISOVALERATE	OtherMutliCpd	Compound	CC(C)CCOC(=O)CC(C)C	XINCECQTMHSORG-UHFFFAOYSA-N	Organic compounds	Lipids and lipid-like molecules	Fatty Acyls	Fatty acid esters	Fatty acid esters	none	none	none	none	none	none
12620	1-DOCOSANOL	Drug	Compound	CCCCCCCCCCCCCCCCCCCCCCO	NOPFSRXAKWQILS-UHFFFAOYSA-N	Organic compounds	Lipids and lipid-like molecules	Fatty Acyls	Fatty alcohols	Fatty alcohols	none	none	none	none	none	none
12647	L-homoserine	OtherMutliCpd	Compound	C(CO)[C@@H](C(=O)O)N	UKAUYVFTDYCKQA-VKHMYHEASA-N	Organic compounds	Organic acids and derivatives	Carboxylic acids and derivatives	Amino acids-- peptides-- and analogues	Amino acids and derivatives	Alpha amino acids and derivatives	Alpha amino acids	L-alpha-amino acids	none	none	none
12665	2-Piperidone	OtherMutliCpd	Compound	C1CCNC(=O)C1	XUWHAWMETYGRKB-UHFFFAOYSA-N	Organic compounds	Organoheterocyclic compounds	Piperidines	Piperidinones	Piperidinones	none	none	none	none	none	none
12736	DODECANEDIOIC ACID	OtherMutliCpd	Compound	C(CCCCCC(=O)O)CCCCC(=O)O	TVIDDXQYHWJXFK-UHFFFAOYSA-N	Organic compounds	Lipids and lipid-like molecules	Fatty Acyls	Fatty acids and conjugates	Medium-chain fatty acids	none	none	none	none	none	none
12741	2-Decanone	OtherMutliCpd	Compound	CCCCCCCCC(=O)C	ZAJNGDIORYACQU-UHFFFAOYSA-N	Organic compounds	Organic oxygen compounds	Organooxygen compounds	Carbonyl compounds	Ketones	none	none	none	none	none	none
12756	gamma-Caprolactone	OtherMutliCpd	Compound	CCC1CCC(=O)O1	JBFHTYHTHYHCDJ-UHFFFAOYSA-N	Organic compounds	Organoheterocyclic compounds	Lactones	Gamma butyrolactones	Gamma butyrolactones	none	none	none	none	none	none
12769	2 3 5-TRIMETHYLPHENOL	OtherMutliCpd	Compound	CC1=CC(=C(C(=C1)O)C)C	OGRAOKJKVGDSFR-UHFFFAOYSA-N	Organic compounds	Benzenoids	Phenols	Cresols	Ortho cresols	none	none	none	none	none	none
12775	3-ETHYL-5-METHYLPHENOL	OtherMutliCpd	Compound	CCC1=CC(=CC(=C1)C)O	XTCHLXABLZQNNN-UHFFFAOYSA-N	Organic compounds	Benzenoids	Phenols	Cresols	Meta cresols	none	none	none	none	none	none
12777	delta-Octanolactone	OtherMutliCpd	Compound	CCCC1CCCC(=O)O1	FYTRVXSHONWYNE-UHFFFAOYSA-N	Organic compounds	Organoheterocyclic compounds	Lactones	Delta valerolactones	Delta valerolactones	none	none	none	none	none	none
12779	Benzyl methyl disulfide	OtherMutliCpd	Compound	CSSCC1=CC=CC=C1	NWYGPVZOBBHKLI-UHFFFAOYSA-N	Organic compounds	Benzenoids	Benzene and substituted derivatives	none	Benzene and substituted derivatives	none	none	none	none	none	none
12780	4-(2-Furyl)butan-2-one	OtherMutliCpd	Compound	CC(=O)CCC1=CC=CO1	GGJUJWSDTDBTLX-UHFFFAOYSA-N	Organic compounds	Organoheterocyclic compounds	Heteroaromatic compounds	none	Heteroaromatic compounds	none	none	none	none	none	none
12810	DELTA-DECALACTONE	OtherMutliCpd	Compound	CCCCCC1CCCC(=O)O1	GHBSPIPJMLAMEP-UHFFFAOYSA-N	Organic compounds	Organoheterocyclic compounds	Lactones	Delta valerolactones	Delta valerolactones	none	none	none	none	none	none
12813	gamma-Decalactone	OtherMutliCpd	Compound	CCCCCCC1CCC(=O)O1	IFYYFLINQYPWGJ-UHFFFAOYSA-N	Organic compounds	Organoheterocyclic compounds	Lactones	Gamma butyrolactones	Gamma butyrolactones	none	none	none	none	none	none
12844	DELTA-DODECALACTONE	OtherMutliCpd	Compound	CCCCCCCC1CCCC(=O)O1	QRPLZGZHJABGRS-UHFFFAOYSA-N	Organic compounds	Organoheterocyclic compounds	Lactones	Delta valerolactones	Delta valerolactones	none	none	none	none	none	none
12988	3-METHYL-3-BUTEN-1-OL	OtherMutliCpd	Compound	CC(=C)CCO	CPJRRXSHAYUTGL-UHFFFAOYSA-N	Organic compounds	Organic oxygen compounds	Organooxygen compounds	Alcohols and polyols	Primary alcohols	none	none	none	none	none	none
12996	Potassium octoate	OtherMutliCpd	Compound	CCCCCCCC(=O)O.[K+]	RLEFZEWKMQQZOA-UHFFFAOYSA-N	Organic compounds	Lipids and lipid-like molecules	Fatty Acyls	Fatty acids and conjugates	Medium-chain fatty acids	none	none	none	none	none	none
13006	1 2-CYCLOHEXANEDIONE	OtherMutliCpd	Compound	C1CCC(=O)C(=O)C1	OILAIQUEIWYQPH-UHFFFAOYSA-N	Organic compounds	Organic oxygen compounds	Organooxygen compounds	Carbonyl compounds	Ketones	Cyclic ketones	none	none	none	none	none
13016	Benzyl methyl sulfide	OtherMutliCpd	Compound	CSCC1=CC=CC=C1	OFQPKKGMNWASPN-UHFFFAOYSA-N	Organic compounds	Benzenoids	Benzene and substituted derivatives	none	Benzene and substituted derivatives	none	none	none	none	none	none
13109	Levonorgestrel	Drug	Compound	CC[C@]12CC[C@H]3[C@H]([C@@H]1CC[C@]2(C#C)O)CCC4=CC(=O)CC[C@H]34	WWYNJERNGUHSAO-XUDSTZEESA-N	Organic compounds	Lipids and lipid-like molecules	Steroids and steroid derivatives	Estrane steroids	Estrogens and derivatives	none	none	none	none	none	none
13136	Calcium citrate	OtherMutliCpd	Compound	C(C(=O)[O-])C(CC(=O)[O-])(C(=O)[O-])O.C(C(=O)[O-])C(CC(=O)[O-])(C(=O)[O-])O.[Ca+2].[Ca+2].[Ca+2]	FNAQSUUGMSOBHW-UHFFFAOYSA-H	Organic compounds	Organic acids and derivatives	Carboxylic acids and derivatives	Tricarboxylic acids and derivatives	Tricarboxylic acids and derivatives	none	none	none	none	none	none
13144	calcium lactate	OtherMutliCpd	Compound	CC(C(=O)[O-])O.CC(C(=O)[O-])O.[Ca+2]	MKJXYGKVIBWPFZ-UHFFFAOYSA-L	Organic compounds	Organic acids and derivatives	Carboxylic acids and derivatives	Carboxylic acid derivatives	Carboxylic acid salts	none	none	none	none	none	none
13181	4-PENTEN-1-OL	OtherMutliCpd	Compound	C=CCCCO	LQAVWYMTUMSFBE-UHFFFAOYSA-N	Organic compounds	Organic oxygen compounds	Organooxygen compounds	Alcohols and polyols	Primary alcohols	none	none	none	none	none	none
13185	TETRADECANEDIOIC ACID	OtherMutliCpd	Compound	C(CCCCCCC(=O)O)CCCCCC(=O)O	HQHCYKULIHKCEB-UHFFFAOYSA-N	Organic compounds	Lipids and lipid-like molecules	Fatty Acyls	Fatty acids and conjugates	Long-chain fatty acids	none	none	none	none	none	none
13187	2-NONANONE	OtherMutliCpd	Compound	CCCCCCCC(=O)C	VKCYHJWLYTUGCC-UHFFFAOYSA-N	Organic compounds	Organic oxygen compounds	Organooxygen compounds	Carbonyl compounds	Ketones	none	none	none	none	none	none
13204	delta-Hexalactone	OtherMutliCpd	Compound	CC1CCCC(=O)O1	RZTOWFMDBDPERY-UHFFFAOYSA-N	Organic compounds	Organoheterocyclic compounds	Lactones	Delta valerolactones	Delta valerolactones	none	none	none	none	none	none
13246	CYCLODODECANONE	OtherMutliCpd	Compound	C1CCCCCC(=O)CCCCC1	SXVPOSFURRDKBO-UHFFFAOYSA-N	Organic compounds	Organic oxygen compounds	Organooxygen compounds	Carbonyl compounds	Ketones	Cyclic ketones	none	none	none	none	none
13250	ETHYL GALLATE	OtherMutliCpd	Compound	CCOC(=O)C1=CC(=C(C(=C1)O)O)O	VFPFQHQNJCMNBZ-UHFFFAOYSA-N	Organic compounds	Benzenoids	Benzene and substituted derivatives	Benzoic acids and derivatives	Hydroxybenzoic acid derivatives	Gallic acid and derivatives	Galloyl esters	none	none	none	none
13314	Lormetazepam	OtherMutliCpd	Compound	CN1C2=C(C=C(C=C2)Cl)C(=NC(C1=O)O)C3=CC=CC=C3Cl	FJIKWRGCXUCUIG-UHFFFAOYSA-N	Organic compounds	Organoheterocyclic compounds	Benzodiazepines	1--4-benzodiazepines	1--4-benzodiazepines	none	none	none	none	none	none
13344	Potassium citrate	OtherMutliCpd	Compound	C(C(=O)[O-])C(CC(=O)[O-])(C(=O)[O-])O.[K+].[K+].[K+]	QEEAPRPFLLJWCF-UHFFFAOYSA-K	Organic compounds	Organic acids and derivatives	Carboxylic acids and derivatives	Tricarboxylic acids and derivatives	Tricarboxylic acids and derivatives	none	none	none	none	none	none
13355	Sodium tartrate	OtherMutliCpd	Compound	C(C(C(=O)[O-])O)(C(=O)[O-])O.[Na+].[Na+]	HELHAJAZNSDZJO-UHFFFAOYSA-L	Organic compounds	Organic acids and derivatives	Hydroxy acids and derivatives	Beta hydroxy acids and derivatives	Beta hydroxy acids and derivatives	none	none	none	none	none	none
13357	Methyl 2-methylbutyrate	OtherMutliCpd	Compound	CCC(C)C(=O)OC	OCWLYWIFNDCWRZ-UHFFFAOYSA-N	Organic compounds	Lipids and lipid-like molecules	Fatty Acyls	Fatty acid esters	Fatty acid esters	none	none	none	none	none	none
13401	3-HYDROXYPICOLINIC ACID	OtherMutliCpd	Compound	C1=CC(=C(N=C1)C(=O)O)O	BRARRAHGNDUELT-UHFFFAOYSA-N	Organic compounds	Organoheterocyclic compounds	Pyridines and derivatives	Pyridinecarboxylic acids and derivatives	Pyridinecarboxylic acids	none	none	none	none	none	none
13414	2 6-DIMETHYLQUINOLINE	OtherMutliCpd	Compound	CC1=CC2=C(C=C1)N=C(C=C2)C	JJPSZKIOGBRMHK-UHFFFAOYSA-N	Organic compounds	Organoheterocyclic compounds	Quinolines and derivatives	none	Quinolines and derivatives	none	none	none	none	none	none
13436	DIPHENYL DISULFIDE	OtherMutliCpd	Compound	C1=CC=C(C=C1)SSC2=CC=CC=C2	GUUVPOWQJOLRAS-UHFFFAOYSA-N	Organic compounds	Benzenoids	Benzene and substituted derivatives	none	Benzene and substituted derivatives	none	none	none	none	none	none
13472	androsta-1 4-diene-3 17-dione	OtherMutliCpd	Compound	C[C@]12CC[C@H]3[C@H]([C@@H]1CCC2=O)CCC4=CC(=O)C=C[C@]34C	LUJVUUWNAPIQQI-QAGGRKNESA-N	Organic compounds	Lipids and lipid-like molecules	Steroids and steroid derivatives	Androstane steroids	Androgens and derivatives	none	none	none	none	none	none
13538	2-amino-3-cyanopropanoic acid	OtherMutliCpd	Compound	C(C#N)C(C(=O)O)N	BXRLWGXPSRYJDZ-UHFFFAOYSA-N	Organic compounds	Organic acids and derivatives	Carboxylic acids and derivatives	Amino acids-- peptides-- and analogues	Amino acids and derivatives	Alpha amino acids and derivatives	Alpha amino acids	none	none	none	none
13560	dimagnesium(2+) ion 3-(phosphonatooxy)pentane-1 5-diol 3-(phosphonatooxy)propane-1 2-diol	OtherMutliCpd	Compound	C(CO)C(CCO)OP(=O)([O-])[O-].C(C(COP(=O)([O-])[O-])O)O.[Mg+2].[Mg+2]	XGDVUQNUPQFIPY-UHFFFAOYSA-J	Organic compounds	Lipids and lipid-like molecules	Glycerophospholipids	Glycerophosphates	Glycerophosphates	none	none	none	none	none	none
13561	6-UNDECANONE	OtherMutliCpd	Compound	CCCCCC(=O)CCCCC	ZPQAKYPOZRXKFA-UHFFFAOYSA-N	Organic compounds	Organic oxygen compounds	Organooxygen compounds	Carbonyl compounds	Ketones	none	none	none	none	none	none
13576	3-DECANONE	OtherMutliCpd	Compound	CCCCCCCC(=O)CC	XJLDYKIEURAVBW-UHFFFAOYSA-N	Organic compounds	Organic oxygen compounds	Organooxygen compounds	Carbonyl compounds	Ketones	none	none	none	none	none	none
13642	4'-Ethylacetophenone	OtherMutliCpd	Compound	CCC1=CC=C(C=C1)C(=O)C	NODGRWCMFMEGJH-UHFFFAOYSA-N	Organic compounds	Organic oxygen compounds	Organooxygen compounds	Carbonyl compounds	Ketones	Aryl ketones	Phenylketones	Alkyl-phenylketones	none	none	none
13650	3-Hydroxycoumarin	OtherMutliCpd	Compound	C1=CC=C2C(=C1)C=C(C(=O)O2)O	MJKVTPMWOKAVMS-UHFFFAOYSA-N	Organic compounds	Phenylpropanoids and polyketides	Coumarins and derivatives	Hydroxycoumarins	Hydroxycoumarins	none	none	none	none	none	none
13651	4-PHENYLPYRIDINE	OtherMutliCpd	Compound	C1=CC=C(C=C1)C2=CC=NC=C2	JVZRCNQLWOELDU-UHFFFAOYSA-N	Organic compounds	Organoheterocyclic compounds	Pyridines and derivatives	Phenylpyridines	Phenylpyridines	none	none	none	none	none	none
13654	ISOPROPYL BENZOATE	OtherMutliCpd	Compound	CC(C)OC(=O)C1=CC=CC=C1	FEXQDZTYJVXMOS-UHFFFAOYSA-N	Organic compounds	Benzenoids	Benzene and substituted derivatives	Benzoic acids and derivatives	Benzoic acid esters	none	none	none	none	none	none
13730	2'-deoxyadenosine	OtherMutliCpd	Compound	C1[C@@H]([C@H](O[C@H]1N2C=NC3=C2N=CN=C3N)CO)O	OLXZPDWKRNYJJZ-RRKCRQDMSA-N	Organic compounds	Nucleosides-- nucleotides-- and analogues	Purine nucleosides	Purine 2'-deoxyribonucleosides	Purine 2'-deoxyribonucleosides	none	none	none	none	none	none
13811	ISODESMOSINE	OtherMutliCpd	Compound	C1=C(C=[N+](C(=C1CCC(C(=O)O)N)CCCC(C(=O)O)N)CCCCC(C(=O)O)N)CCC(C(=O)O)N	RGXCTRIQQODGIZ-UHFFFAOYSA-O	Organic compounds	Organic acids and derivatives	Carboxylic acids and derivatives	Tetracarboxylic acids and derivatives	Tetracarboxylic acids and derivatives	none	none	none	none	none	none
13849	PENTADECANOIC ACID	OtherMutliCpd	Compound	CCCCCCCCCCCCCCC(=O)O	WQEPLUUGTLDZJY-UHFFFAOYSA-N	Organic compounds	Lipids and lipid-like molecules	Fatty Acyls	Fatty acids and conjugates	Long-chain fatty acids	none	none	none	none	none	none
13854	1H-Pyrrole-2-carbaldehyde	OtherMutliCpd	Compound	C1=CNC(=C1)C=O	ZSKGQVFRTSEPJT-UHFFFAOYSA-N	Organic compounds	Organic oxygen compounds	Organooxygen compounds	Carbonyl compounds	Aldehydes	Aryl-aldehydes	none	none	none	none	none
13879	1-Phenylbutan-2-one	OtherMutliCpd	Compound	CCC(=O)CC1=CC=CC=C1	GKDLTXYXODKDEA-UHFFFAOYSA-N	Organic compounds	Benzenoids	Benzene and substituted derivatives	none	Benzene and substituted derivatives	none	none	none	none	none	none
13886	3-PHENYLPYRIDINE	OtherMutliCpd	Compound	C1=CC=C(C=C1)C2=CN=CC=C2	HJKGBRPNSJADMB-UHFFFAOYSA-N	Organic compounds	Organoheterocyclic compounds	Pyridines and derivatives	Phenylpyridines	Phenylpyridines	none	none	none	none	none	none
13887	2-PHENYLPYRIDINE	OtherMutliCpd	Compound	C1=CC=C(C=C1)C2=CC=CC=N2	VQGHOUODWALEFC-UHFFFAOYSA-N	Organic compounds	Organoheterocyclic compounds	Pyridines and derivatives	Phenylpyridines	Phenylpyridines	none	none	none	none	none	none
13888	1 4-Diacetylbenzene	OtherMutliCpd	Compound	CC(=O)C1=CC=C(C=C1)C(=O)C	SKBBQSLSGRSQAJ-UHFFFAOYSA-N	Organic compounds	Organic oxygen compounds	Organooxygen compounds	Carbonyl compounds	Ketones	Aryl ketones	Phenylketones	Alkyl-phenylketones	none	none	none
13976	Quinacridone	OtherMutliCpd	Compound	C1=CC=C2C(=C1)C(=O)C3=CC4=C(C=C3N2)C(=O)C5=CC=CC=C5N4	NRCMAYZCPIVABH-UHFFFAOYSA-N	Organic compounds	Organoheterocyclic compounds	Quinolines and derivatives	Benzoquinolines	Acridines	Pyridoacridines	none	none	none	none	none
14003	adenosine tetraphosphate	OtherMutliCpd	Compound	C1=NC2=C(C(=N1)N)N=CN2[C@H]3[C@@H]([C@@H]([C@H](O3)COP(=O)(O)OP(=O)(O)OP(=O)(O)OP(=O)(O)O)O)O	WWMWAMFHUSTZTA-KQYNXXCUSA-N	Organic compounds	Nucleosides-- nucleotides-- and analogues	Purine nucleotides	Purine ribonucleotides	Purine ribonucleoside polyphosphates	none	none	none	none	none	none
14051	Ethambutol dihydrochloride	Drug	Compound	CC[C@@H](CO)NCCN[C@@H](CC)CO.Cl.Cl	AUAHHJJRFHRVPV-BZDVOYDHSA-N	Organic compounds	Organic nitrogen compounds	Organonitrogen compounds	Amines	Alkanolamines	1--2-aminoalcohols	none	none	none	none	none
14079	2-ACETYLPYRROLE	OtherMutliCpd	Compound	CC(=O)C1=CC=CN1	IGJQUJNPMOYEJY-UHFFFAOYSA-N	Organic compounds	Organic oxygen compounds	Organooxygen compounds	Carbonyl compounds	Ketones	Aryl ketones	Aryl alkyl ketones	none	none	none	none
14091	1-METHYL-2-PROPYLBENZENE	OtherMutliCpd	Compound	CCCC1=CC=CC=C1C	YQZBFMJOASEONC-UHFFFAOYSA-N	Organic compounds	Benzenoids	Benzene and substituted derivatives	Phenylpropanes	Phenylpropanes	none	none	none	none	none	none
14104	Thymol methyl ether	OtherMutliCpd	Compound	CC1=CC(=C(C=C1)C(C)C)OC	LSQXNMXDFRRDSJ-UHFFFAOYSA-N	Organic compounds	Lipids and lipid-like molecules	Prenol lipids	Monoterpenoids	Aromatic monoterpenoids	none	none	none	none	none	none
14124	Vanilpyruvic acid	OtherMutliCpd	Compound	COC1=C(C=CC(=C1)CC(=O)C(=O)O)O	YGQHQTMRZPHIBB-UHFFFAOYSA-N	Organic compounds	Benzenoids	Benzene and substituted derivatives	Phenylpyruvic acid derivatives	Phenylpyruvic acid derivatives	none	none	none	none	none	none
14125	1 3-Diphenylpropane	OtherMutliCpd	Compound	C1=CC=C(C=C1)CCCC2=CC=CC=C2	VEAFKIYNHVBNIP-UHFFFAOYSA-N	Organic compounds	Phenylpropanoids and polyketides	Linear 1--3-diarylpropanoids	none	Linear 1--3-diarylpropanoids	none	none	none	none	none	none
14138	Heptyl 4-hydroxybenzoate	OtherMutliCpd	Compound	CCCCCCCOC(=O)C1=CC=C(C=C1)O	ZTJORNVITHUQJA-UHFFFAOYSA-N	Organic compounds	Benzenoids	Benzene and substituted derivatives	Benzoic acids and derivatives	Benzoic acid esters	p-Hydroxybenzoic acid esters	p-Hydroxybenzoic acid alkyl esters	none	none	none	none
14180	nicotinamide mononucleotide	OtherMutliCpd	Compound	C1=CC(=C[N+](=C1)[C@H]2[C@@H]([C@@H]([C@H](O2)COP(=O)(O)[O-])O)O)C(=O)N	DAYLJWODMCOQEW-TURQNECASA-N	Organic compounds	Nucleosides-- nucleotides-- and analogues	Pyridine nucleotides	Nicotinamide nucleotides	Nicotinamide nucleotides	none	none	none	none	none	none
14223	N-NITROSODIETHANOLAMINE	OtherMutliCpd	Compound	C(CO)N(CCO)N=O	YFCDLVPYFMHRQZ-UHFFFAOYSA-N	Organic compounds	Organic nitrogen compounds	Organonitrogen compounds	Organic nitroso compounds	Organic N-nitroso compounds	none	none	none	none	none	none
14228	Hexyl octanoate	OtherMutliCpd	Compound	CCCCCCCC(=O)OCCCCCC	PBGWNXWNCSSXCO-UHFFFAOYSA-N	Organic compounds	Lipids and lipid-like molecules	Fatty Acyls	Fatty acid esters	Fatty acid esters	none	none	none	none	none	none
14286	2-ACETYLPYRIDINE	OtherMutliCpd	Compound	CC(=O)C1=CC=CC=N1	AJKVQEKCUACUMD-UHFFFAOYSA-N	Organic compounds	Organic oxygen compounds	Organooxygen compounds	Carbonyl compounds	Ketones	Aryl ketones	Aryl alkyl ketones	none	none	none	none
14287	2-ETHYL-6-METHYLPYRIDINE	OtherMutliCpd	Compound	CCC1=CC=CC(=N1)C	SFSXNVBMAODLGN-UHFFFAOYSA-N	Organic compounds	Organoheterocyclic compounds	Pyridines and derivatives	Methylpyridines	Methylpyridines	none	none	none	none	none	none
14295	2-Phenylpropan-1-ol	OtherMutliCpd	Compound	CC(CO)C1=CC=CC=C1	RNDNSYIPLPAXAZ-UHFFFAOYSA-N	Organic compounds	Benzenoids	Benzene and substituted derivatives	none	Benzene and substituted derivatives	none	none	none	none	none	none
14328	3' 4'-Dimethoxyacetophenone	OtherMutliCpd	Compound	CC(=O)C1=CC(=C(C=C1)OC)OC	IQZLUWLMQNGTIW-UHFFFAOYSA-N	Organic compounds	Organic oxygen compounds	Organooxygen compounds	Carbonyl compounds	Ketones	Aryl ketones	Phenylketones	Alkyl-phenylketones	none	none	none
14340	1135-23-5	OtherMutliCpd	Compound	COC1=C(C=CC(=C1)CCC(=O)O)O	BOLQJTPHPSDZHR-UHFFFAOYSA-N	Organic compounds	Phenylpropanoids and polyketides	Phenylpropanoic acids	none	Phenylpropanoic acids	none	none	none	none	none	none
14403	AFBI	OtherMutliCpd	Compound	COC1=C2C3=C(C(=O)CC3)C(=O)OC2=C4C5C=COC5OC4=C1	OQIQSTLJSLGHID-UHFFFAOYSA-N	Organic compounds	Phenylpropanoids and polyketides	Coumarins and derivatives	Furanocoumarins	Angular furanocoumarins	Aflatoxins	Difurocoumarocyclopentenones	none	none	none	none
14421	AFLATOXIN G1	OtherMutliCpd	Compound	COC1=C2C3=C(C(=O)OCC3)C(=O)OC2=C4C5C=COC5OC4=C1	XWIYFDMXXLINPU-UHFFFAOYSA-N	Organic compounds	Phenylpropanoids and polyketides	Coumarins and derivatives	Furanocoumarins	Angular furanocoumarins	Aflatoxins	Difurocoumarolactones	none	none	none	none
14425	Dodecyl gallate	OtherMutliCpd	Compound	CCCCCCCCCCCCOC(=O)C1=CC(=C(C(=C1)O)O)O	RPWFJAMTCNSJKK-UHFFFAOYSA-N	Organic compounds	Benzenoids	Benzene and substituted derivatives	Benzoic acids and derivatives	Hydroxybenzoic acid derivatives	Gallic acid and derivatives	Galloyl esters	none	none	none	none
14457	FERRIC AMMONIUM CITRATE	OtherMutliCpd	Compound	C(C(=O)[O-])C(CC(=O)[O-])(C(=O)[O-])O.N.[Fe+3]	FRHBOQMZUOWXQL-UHFFFAOYSA-K	Organic compounds	Organic acids and derivatives	Carboxylic acids and derivatives	Tricarboxylic acids and derivatives	Tricarboxylic acids and derivatives	none	none	none	none	none	none
[truncated: 9,223 more rows]
